# Supplementary material for: 4-Amino-N-(4,6-dimethyl­pyrimidin-2-yl)benzene­sulfonamide–2-nitro­benzoic acid (1/1)
Source: Acta Crystallogr Sect E Struct Rep Online. 2013 Jan 12;69(Pt 2):o234. doi: 10.1107/S1600536813000779 (PMC3569767; doi:10.1107/S1600536813000779)
Supplement: Supplementary file 1 [file e-69-0o234-sup1.cif]

##############################################################################
#                                                                            #
# This CIF contains the data in a paper accepted for publication in          #
# Acta Crystallographica Section E. It conforms to the requirements of       #
# Notes for Authors for Acta Crystallographica Section E, and has been       #
# peer reviewed under the auspices of the IUCr Commission on Journals.       #
#                                                                            #
# Full details of the Crystallographic Information File format               #
# are given in the paper "The Crystallographic Information File (CIF):       #
# a New Standard Archive File for Crystallography" by S. R. Hall, F. H.      #
# Allen and I. D. Brown [Acta Cryst. (1991), A47, 655-685].                  #
#                                                                            #
# The current version of the core CIF dictionary is obtainable from          #
# ftp://ftp.iucr.org/pub/cif_core.dic.                                       #
#                                                                            #
# Software is freely available for graphical display of the structure(s)     #
# in this CIF. For information consult the CIF software page                 #
# http://www.iucr.org/resources/cif/software.                                #
#                                                                            #
# This file may be used for bona fide research purposes within the           #
# scientific community so long as proper attribution is given to the journal # 
# article from which it was obtained.                                        #
#                                                                            #
##############################################################################
data_global
_audit_creation_method     'SHELXL97 (Sheldrick, 2008)'
_journal_date_recd_electronic     2012-12-15
_journal_date_accepted     2013-01-08
_journal_name_full     'Acta Crystallographica, Section E'
_journal_year     2013
_journal_volume     69
_journal_issue      2
_journal_page_first     o234
_journal_page_last     o234
_journal_paper_category     QO
_journal_paper_doi     10.1107/S1600536813000779
_journal_coeditor_code     GG2106
_publ_contact_author_name     'Dr Graham Smith'
_publ_contact_author_address
;
Science and Engineering Faculty
Queensland University of Technology
GPO Box 2434, Brisbane 4001, Australia
;
_publ_contact_author_email     ' g.smith@qut.edu.au '
_publ_contact_author_fax     ' 61 7 3864 1804 '
_publ_contact_author_phone     ' 61 7 3300 2667 '
_publ_section_title
;
4-Amino-<i>N</i>-(4,6-dimethylpyrimidin-2-yl)benzenesulfonamide--2-nitrobenzoic
acid (1/1)
;
loop_
    _publ_author_name
    _publ_author_address
    'Smith, Graham'
;
 Science and Engineering Faculty
 Queensland University of Technology
 GPO Box 2434, Brisbane, Queensland 4001, Australia
;
    ' Wermuth, Urs D.'
;
 Science and Engineering Faculty
 Queensland University of Technology
 GPO Box 2434, Brisbane, Queensland 4001, Australia
;
data_I
_audit_creation_method     SHELXL-97
_chemical_name_systematic
;
4-Amino-<i>N</i>-(4,6-dimethylpyrimidin-2-yl)benzenesulfonamide--
2-nitrobenzoic acid (1/1)
;
_chemical_name_common     'sulfamethazine 2-nitrobenzoic acid (1:1)'
_chemical_formula_moiety     'C12 H14 N4 O2 S, C7 H5 N O4'
_chemical_formula_sum     'C19 H19 N5 O6 S'
_chemical_formula_iupac     'C12 H14 N4 O2 S, C7 H5 N O4'
_chemical_formula_weight     445.46
_chemical_melting_point     ?
_symmetry_cell_setting     orthorhombic
_symmetry_space_group_name_H-M     'P n a 21'
_symmetry_space_group_name_Hall     'P 2c -2n'
loop_
    _symmetry_equiv_pos_as_xyz
    'x, y, z'
    '-x, -y, z+1/2'
    '-x+1/2, y+1/2, z+1/2'
    'x+1/2, -y+1/2, z'
_cell_length_a     14.2945(4)
_cell_length_b     8.0115(3)
_cell_length_c     19.0962(5)
_cell_angle_alpha     90.00
_cell_angle_beta     90.00
_cell_angle_gamma     90.00
_cell_volume     2186.91(12)
_cell_formula_units_Z     4
_cell_measurement_reflns_used     3011
_cell_measurement_theta_min     3.10
_cell_measurement_theta_max     28.83
_cell_measurement_temperature     200.0(10)
_exptl_crystal_description     plate
_exptl_crystal_colour     yellow
_exptl_crystal_size_max     0.30
_exptl_crystal_size_mid     0.21
_exptl_crystal_size_min     0.12
_exptl_crystal_density_diffrn     1.353
_exptl_crystal_density_meas     ?
_exptl_crystal_density_method     'not measured'
_exptl_crystal_F_000     928
_exptl_absorpt_coefficient_mu     0.193
_exptl_absorpt_correction_type     multi-scan
_exptl_absorpt_process_details     '(CrysAlis PRO; Agilent, 2012)'
_exptl_absorpt_correction_T_min     0.964
_exptl_absorpt_correction_T_max     0.980
_exptl_special_details     ?
_diffrn_ambient_temperature     200.0(10)
_diffrn_radiation_type     MoK\a
_diffrn_radiation_wavelength     0.71073
_diffrn_radiation_source     'Enhance (Mo) X-ray source'
_diffrn_radiation_monochromator     graphite
_diffrn_measurement_device_type     'Oxford Diffraction Gemini-S CCD-detector'
_diffrn_measurement_method     '\w scans'
_diffrn_detector_area_resol_mean     16.077
_diffrn_reflns_number     5541
_diffrn_reflns_av_R_equivalents     0.0229
_diffrn_reflns_av_sigmaI/netI     0.0305
_diffrn_reflns_theta_min     3.10
_diffrn_reflns_theta_max     25.99
_diffrn_reflns_theta_full     25.99
_diffrn_measured_fraction_theta_max     0.998
_diffrn_measured_fraction_theta_full     0.998
_diffrn_reflns_limit_h_min     -17
_diffrn_reflns_limit_h_max     9
_diffrn_reflns_limit_k_min     -8
_diffrn_reflns_limit_k_max     9
_diffrn_reflns_limit_l_min     -23
_diffrn_reflns_limit_l_max     8
_diffrn_standards_number     0
_diffrn_standards_interval_count     .
_diffrn_standards_interval_time     .
_diffrn_standards_decay_%     ?
_reflns_number_total     2777
_reflns_number_gt     2587
_reflns_threshold_expression     I>2\s(I)
_refine_ls_structure_factor_coef     Fsqd
_refine_ls_matrix_type     full
_refine_ls_R_factor_all     0.0439
_refine_ls_R_factor_gt     0.0400
_refine_ls_wR_factor_gt     0.0973
_refine_ls_wR_factor_ref     0.0994
_refine_ls_goodness_of_fit_ref     1.036
_refine_ls_restrained_S_all     1.036
_refine_ls_number_reflns     2777
_refine_ls_number_parameters     286
_refine_ls_number_restraints     29
_refine_ls_hydrogen_treatment     constr
_refine_ls_weighting_scheme     calc
_refine_ls_weighting_details
              'w=1/[\s^2^(Fo^2^)+(0.0555P)^2^+0.5356P] where P=(Fo^2^+2Fc^2^)/3'
_atom_sites_solution_hydrogens     geom
_atom_sites_solution_primary     direct
_atom_sites_solution_secondary     difmap
_refine_ls_shift/su_max     0.001
_refine_ls_shift/su_mean     0.000
_refine_diff_density_max     0.293
_refine_diff_density_min     -0.207
_refine_ls_extinction_method     none
_refine_ls_extinction_coef     ?
_refine_ls_abs_structure_details     'Flack (1983), 565 Friedel pairs'
_refine_ls_abs_structure_Flack     0.08(9)
loop_
    _atom_type_symbol
    _atom_type_description
    _atom_type_scat_dispersion_real
    _atom_type_scat_dispersion_imag
    _atom_type_scat_source
    'C' 'C' 0.0033 0.0016
                         'International Tables Vol C Tables 4.2.6.8 and 6.1.1.4'
    'H' 'H' 0.0000 0.0000
                         'International Tables Vol C Tables 4.2.6.8 and 6.1.1.4'
    'N' 'N' 0.0061 0.0033
                         'International Tables Vol C Tables 4.2.6.8 and 6.1.1.4'
    'O' 'O' 0.0106 0.0060
                         'International Tables Vol C Tables 4.2.6.8 and 6.1.1.4'
    'S' 'S' 0.1246 0.1234
                         'International Tables Vol C Tables 4.2.6.8 and 6.1.1.4'
_computing_data_collection     'CrysAlis PRO (Agilent, 2012)'
_computing_cell_refinement     'CrysAlis PRO (Agilent, 2012)'
_computing_data_reduction     'CrysAlis PRO (Agilent, 2012)'
_computing_structure_solution     'SIR92 (Altomare <i>et al.</i>, 1993)'
_computing_structure_refinement
                      'SHELXL97 (Sheldrick, 2008) within WinGX (Farrugia, 2012)'
_computing_molecular_graphics     'PLATON (Spek, 2009)'
_computing_publication_material     'PLATON (Spek, 2009)'
loop_
    _atom_site_type_symbol
    _atom_site_label
    _atom_site_fract_x
    _atom_site_fract_y
    _atom_site_fract_z
    _atom_site_U_iso_or_equiv
    _atom_site_thermal_displace_type
    _atom_site_calc_flag
    _atom_site_refinement_flags
    _atom_site_occupancy
    S S1A 0.44672(4) 1.02307(8) 0.75273(5) 0.0249(2) Uani . . 1.000
    O O11A 0.35295(13) 0.9968(3) 0.72869(13) 0.0342(7) Uani . . 1.000
    O O12A 0.50151(14) 1.1513(3) 0.72083(12) 0.0326(7) Uani . . 1.000
    N N1A 0.47662(18) 1.1033(3) 0.95152(15) 0.0352(8) Uani . . 1.000
    N N2A 0.43078(16) 1.0714(3) 0.83654(14) 0.0288(8) Uani . . 1.000
    N N3A 0.59047(17) 1.0898(3) 0.86027(15) 0.0334(8) Uani . . 1.000
    N N41A 0.65507(17) 0.3924(3) 0.7489(2) 0.0538(12) Uani . . 1.000
    C C2A 0.5032(2) 1.0887(4) 0.88442(16) 0.0273(9) Uani . . 1.000
    C C4A 0.6585(2) 1.1028(4) 0.9085(2) 0.0392(11) Uani . . 1.000
    C C5A 0.6372(3) 1.1216(5) 0.9787(2) 0.0497(14) Uani . . 1.000
    C C6A 0.5446(3) 1.1221(5) 0.99900(19) 0.0429(11) Uani . . 1.000
    C C11A 0.50792(17) 0.8370(3) 0.75032(18) 0.0262(8) Uani . . 1.000
    C C21A 0.60295(19) 0.8371(4) 0.73347(16) 0.0286(9) Uani . . 1.000
    C C31A 0.6509(2) 0.6892(4) 0.73148(18) 0.0312(9) Uani . . 1.000
    C C41A 0.60616(19) 0.5374(3) 0.7475(2) 0.0324(9) Uani . . 1.000
    C C42A 0.7565(2) 1.0928(6) 0.8819(3) 0.0592(15) Uani . . 1.000
    C C51A 0.5098(2) 0.5407(4) 0.76412(18) 0.0323(9) Uani . . 1.000
    C C61A 0.46169(19) 0.6885(4) 0.76475(17) 0.0289(9) Uani . . 1.000
    C C62A 0.5143(3) 1.1416(7) 1.0737(2) 0.0663(16) Uani . . 1.000
    O O11 0.28633(18) 0.8862(4) 0.90536(17) 0.0639(10) Uani . . 1.000
    O O12 0.30259(17) 1.0522(4) 0.99775(15) 0.0505(9) Uani . . 1.000
    O O21 0.2682(14) 0.800(3) 1.1121(18) 0.083(5) Uani . . 0.500
    O O22 0.1915(11) 1.0471(16) 1.1479(5) 0.095(4) Uani . . 0.500
    O O23 0.1968(11) 0.9621(18) 1.1692(5) 0.095(4) Uani . . 0.500
    O O24 0.2837(14) 0.842(3) 1.1026(18) 0.083(5) Uani . . 0.500
    N N2 0.2084(2) 0.9099(6) 1.1124(2) 0.0668(14) Uani . . 1.000
    C C1 0.1619(2) 0.9013(4) 0.98691(19) 0.0378(10) Uani . . 1.000
    C C2 0.1370(2) 0.8973(5) 1.05718(19) 0.0408(11) Uani . . 1.000
    C C3 0.0460(2) 0.8689(5) 1.0792(2) 0.0503(14) Uani . . 1.000
    C C4 -0.0216(3) 0.8434(6) 1.0290(3) 0.0613(16) Uani . . 1.000
    C C5 0.0011(3) 0.8421(7) 0.9596(3) 0.0680(18) Uani . . 1.000
    C C6 0.0926(3) 0.8725(6) 0.9385(2) 0.0580(14) Uani . . 1.000
    C C11 0.2569(2) 0.9455(5) 0.95931(19) 0.0387(11) Uani . . 1.000
    H H2A 0.37560 1.03330 0.85240 0.0350 Uiso . R 1.000
    H H5A 0.68450 1.13390 1.01170 0.0600 Uiso calc R 1.000
    H H21A 0.63350 0.93690 0.72370 0.0340 Uiso calc R 1.000
    H H31A 0.71390 0.68900 0.71940 0.0380 Uiso calc R 1.000
    H H41A 0.71650 0.38280 0.73590 0.0650 Uiso . R 1.000
    H H42A 0.62490 0.30460 0.75470 0.0650 Uiso . R 1.000
    H H43A 0.78730 0.99840 0.90250 0.0890 Uiso calc R 1.000
    H H44A 0.78950 1.19300 0.89420 0.0890 Uiso calc R 1.000
    H H45A 0.75570 1.08070 0.83190 0.0890 Uiso calc R 1.000
    H H51A 0.47880 0.44180 0.77470 0.0390 Uiso calc R 1.000
    H H61A 0.39800 0.68950 0.77480 0.0350 Uiso calc R 1.000
    H H62A 0.44730 1.13730 1.07620 0.0990 Uiso calc R 1.000
    H H63A 0.53580 1.24710 1.09130 0.0990 Uiso calc R 1.000
    H H64A 0.54040 1.05310 1.10130 0.0990 Uiso calc R 1.000
    H H3 0.03110 0.86720 1.12660 0.0600 Uiso calc R 1.000
    H H4 -0.08350 0.82690 1.04260 0.0740 Uiso calc R 1.000
    H H5 -0.04480 0.82070 0.92630 0.0820 Uiso calc R 1.000
    H H6 0.10710 0.87350 0.89100 0.0690 Uiso calc R 1.000
    H H12 0.36150 1.06900 0.98230 0.0760 Uiso . R 1.000
loop_
    _atom_site_aniso_label
    _atom_site_aniso_U_11
    _atom_site_aniso_U_22
    _atom_site_aniso_U_33
    _atom_site_aniso_U_12
    _atom_site_aniso_U_13
    _atom_site_aniso_U_23
    S1A 0.0215(3) 0.0274(3) 0.0259(3) 0.0012(2) -0.0003(3) -0.0001(4)
    O11A 0.0246(10) 0.0395(11) 0.0385(13) 0.0037(8) -0.0055(10) -0.0031(10)
    O12A 0.0320(11) 0.0301(11) 0.0357(12) -0.0002(8) 0.0019(10) 0.0056(11)
    N1A 0.0352(14) 0.0415(16) 0.0289(14) -0.0063(12) 0.0044(12) -0.0024(13)
    N2A 0.0196(12) 0.0357(13) 0.0312(14) -0.0001(10) 0.0047(11) -0.0042(12)
    N3A 0.0287(13) 0.0381(15) 0.0334(15) -0.0045(11) 0.0021(12) -0.0023(13)
    N41A 0.0292(12) 0.0281(13) 0.104(3) 0.0001(10) 0.0144(19) 0.000(2)
    C2A 0.0290(15) 0.0261(15) 0.0267(16) -0.0033(12) 0.0013(13) -0.0014(13)
    C4A 0.0333(17) 0.0414(18) 0.043(2) -0.0065(14) -0.0031(17) -0.0012(17)
    C5A 0.047(2) 0.063(3) 0.039(2) -0.0157(18) -0.0120(18) 0.003(2)
    C6A 0.048(2) 0.050(2) 0.0306(18) -0.0159(17) 0.0001(16) -0.0002(17)
    C11A 0.0234(12) 0.0310(14) 0.0242(13) 0.0008(10) -0.0014(14) -0.0014(15)
    C21A 0.0236(13) 0.0308(14) 0.0314(17) -0.0061(11) 0.0053(12) 0.0009(13)
    C31A 0.0209(13) 0.0333(15) 0.0395(19) 0.0001(11) 0.0049(13) -0.0029(14)
    C41A 0.0264(13) 0.0318(14) 0.0391(17) -0.0005(11) 0.0013(17) 0.0005(17)
    C42A 0.0316(19) 0.079(3) 0.067(3) -0.007(2) -0.006(2) -0.008(3)
    C51A 0.0278(14) 0.0282(14) 0.041(2) -0.0072(11) 0.0010(15) -0.0015(15)
    C61A 0.0190(12) 0.0346(15) 0.033(2) -0.0056(10) 0.0014(13) -0.0021(14)
    C62A 0.080(3) 0.090(3) 0.029(2) -0.017(3) 0.001(2) -0.004(2)
    O11 0.0497(15) 0.092(2) 0.0499(18) -0.0238(14) 0.0210(14) -0.0240(17)
    O12 0.0360(13) 0.0713(17) 0.0443(16) -0.0111(12) 0.0148(12) -0.0126(15)
    O21 0.054(6) 0.123(10) 0.073(8) 0.001(7) -0.004(4) 0.065(6)
    O22 0.060(3) 0.186(12) 0.039(5) -0.011(7) 0.000(5) -0.033(6)
    O23 0.060(3) 0.186(12) 0.039(5) -0.011(7) 0.000(5) -0.033(6)
    O24 0.054(6) 0.123(10) 0.073(8) 0.001(7) -0.004(4) 0.065(6)
    N2 0.0385(19) 0.125(3) 0.037(2) -0.011(2) 0.0077(17) 0.001(2)
    C1 0.0342(16) 0.046(2) 0.0333(18) -0.0038(14) 0.0065(16) 0.0044(17)
    C2 0.0335(17) 0.052(2) 0.037(2) -0.0019(15) 0.0062(16) 0.0041(17)
    C3 0.043(2) 0.070(3) 0.038(2) -0.0094(18) 0.0142(18) 0.003(2)
    C4 0.036(2) 0.088(3) 0.060(3) -0.020(2) 0.010(2) -0.001(3)
    C5 0.042(2) 0.113(4) 0.049(3) -0.023(2) -0.008(2) 0.006(3)
    C6 0.043(2) 0.096(3) 0.035(2) -0.015(2) 0.0038(17) 0.005(2)
    C11 0.0347(18) 0.048(2) 0.0335(19) -0.0029(15) 0.0057(16) -0.0002(17)
_geom_special_details
;
Bond distances, angles <i>etc</i>. have been calculated using the rounded
fractional coordinates. All su's are estimated from the variances of the
(full) variance-covariance matrix. The cell e.s.d.'s are taken into account in
the estimation of distances, angles and torsion angles
;
loop_
    _geom_bond_atom_site_label_1
    _geom_bond_atom_site_label_2
    _geom_bond_site_symmetry_1
    _geom_bond_site_symmetry_2
    _geom_bond_distance
    _geom_bond_publ_flag
    S1A O11A . . 1.432(2) no
    S1A O12A . . 1.428(2) no
    S1A N2A . . 1.662(3) no
    S1A C11A . . 1.729(2) no
    O11 C11 . . 1.210(5) no
    O12 C11 . . 1.302(5) no
    O21 N2 . . 1.23(2) no
    O22 N2 . . 1.314(13) no
    O23 N2 . . 1.174(11) no
    O24 N2 . . 1.22(2) no
    O12 H12 . . 0.9000 no
    N1A C6A . . 1.338(5) no
    N1A C2A . . 1.342(4) no
    N2A C2A . . 1.388(4) no
    N3A C2A . . 1.330(4) no
    N3A C4A . . 1.343(4) no
    N41A C41A . . 1.356(3) no
    N2A H2A . . 0.9000 no
    N41A H41A . . 0.9200 no
    N41A H42A . . 0.8300 no
    N2 C2 . . 1.471(5) no
    C4A C42A . . 1.492(4) no
    C4A C5A . . 1.383(5) no
    C5A C6A . . 1.379(6) no
    C6A C62A . . 1.499(5) no
    C11A C21A . . 1.396(4) no
    C11A C61A . . 1.389(4) no
    C21A C31A . . 1.369(4) no
    C31A C41A . . 1.408(4) no
    C41A C51A . . 1.414(4) no
    C51A C61A . . 1.369(4) no
    C5A H5A . . 0.9300 no
    C21A H21A . . 0.9300 no
    C31A H31A . . 0.9300 no
    C42A H45A . . 0.9600 no
    C42A H43A . . 0.9600 no
    C42A H44A . . 0.9600 no
    C51A H51A . . 0.9300 no
    C61A H61A . . 0.9300 no
    C62A H62A . . 0.9600 no
    C62A H63A . . 0.9600 no
    C62A H64A . . 0.9600 no
    C1 C6 . . 1.375(5) no
    C1 C11 . . 1.499(4) no
    C1 C2 . . 1.389(5) no
    C2 C3 . . 1.386(4) no
    C3 C4 . . 1.376(6) no
    C4 C5 . . 1.365(8) no
    C5 C6 . . 1.390(6) no
    C3 H3 . . 0.9300 no
    C4 H4 . . 0.9300 no
    C5 H5 . . 0.9300 no
    C6 H6 . . 0.9300 no
loop_
    _geom_angle_atom_site_label_1
    _geom_angle_atom_site_label_2
    _geom_angle_atom_site_label_3
    _geom_angle_site_symmetry_1
    _geom_angle_site_symmetry_2
    _geom_angle_site_symmetry_3
    _geom_angle
    _geom_angle_publ_flag
    O11A S1A O12A . . . 118.83(14) no
    O11A S1A N2A . . . 102.39(13) no
    O11A S1A C11A . . . 109.77(13) no
    O12A S1A N2A . . . 108.56(13) no
    O12A S1A C11A . . . 109.35(13) no
    N2A S1A C11A . . . 107.21(15) no
    C2A N1A C6A . . . 116.8(3) no
    S1A N2A C2A . . . 123.7(2) no
    C2A N3A C4A . . . 116.2(3) no
    C2A N2A H2A . . . 118.00 no
    S1A N2A H2A . . . 111.00 no
    C41A N41A H41A . . . 124.00 no
    H41A N41A H42A . . . 118.00 no
    C41A N41A H42A . . . 117.00 no
    O24 N2 C2 . . . 118.1(16) no
    O23 N2 C2 . . . 126.1(8) no
    O21 N2 O22 . . . 137.0(16) no
    O21 N2 C2 . . . 115.5(15) no
    O22 N2 C2 . . . 107.4(7) no
    N1A C2A N3A . . . 126.6(3) no
    N1A C2A N2A . . . 115.3(3) no
    N2A C2A N3A . . . 118.2(3) no
    N3A C4A C5A . . . 120.9(3) no
    C5A C4A C42A . . . 122.9(4) no
    N3A C4A C42A . . . 116.2(4) no
    C4A C5A C6A . . . 119.0(4) no
    N1A C6A C5A . . . 120.4(3) no
    N1A C6A C62A . . . 116.6(4) no
    C5A C6A C62A . . . 123.0(4) no
    C21A C11A C61A . . . 120.6(2) no
    S1A C11A C61A . . . 119.5(2) no
    S1A C11A C21A . . . 119.9(2) no
    C11A C21A C31A . . . 119.5(3) no
    C21A C31A C41A . . . 120.9(3) no
    C31A C41A C51A . . . 118.4(2) no
    N41A C41A C31A . . . 120.7(3) no
    N41A C41A C51A . . . 120.9(3) no
    C41A C51A C61A . . . 120.5(3) no
    C11A C61A C51A . . . 120.0(3) no
    C4A C5A H5A . . . 121.00 no
    C6A C5A H5A . . . 120.00 no
    C11A C21A H21A . . . 120.00 no
    C31A C21A H21A . . . 120.00 no
    C21A C31A H31A . . . 120.00 no
    C41A C31A H31A . . . 120.00 no
    H43A C42A H44A . . . 109.00 no
    C4A C42A H44A . . . 109.00 no
    C4A C42A H43A . . . 109.00 no
    H44A C42A H45A . . . 109.00 no
    H43A C42A H45A . . . 109.00 no
    C4A C42A H45A . . . 109.00 no
    C61A C51A H51A . . . 120.00 no
    C41A C51A H51A . . . 120.00 no
    C11A C61A H61A . . . 120.00 no
    C51A C61A H61A . . . 120.00 no
    H63A C62A H64A . . . 110.00 no
    C6A C62A H62A . . . 109.00 no
    C6A C62A H63A . . . 109.00 no
    H62A C62A H63A . . . 109.00 no
    H62A C62A H64A . . . 110.00 no
    C6A C62A H64A . . . 109.00 no
    C2 C1 C11 . . . 125.3(3) no
    C6 C1 C11 . . . 117.1(3) no
    C2 C1 C6 . . . 117.5(3) no
    N2 C2 C3 . . . 116.4(3) no
    C1 C2 C3 . . . 122.5(3) no
    N2 C2 C1 . . . 120.9(3) no
    C2 C3 C4 . . . 118.2(4) no
    C3 C4 C5 . . . 120.7(4) no
    C4 C5 C6 . . . 120.3(4) no
    C1 C6 C5 . . . 120.8(4) no
    O11 C11 C1 . . . 121.4(3) no
    O12 C11 C1 . . . 114.3(3) no
    O11 C11 O12 . . . 124.3(3) no
    C2 C3 H3 . . . 121.00 no
    C4 C3 H3 . . . 121.00 no
    C3 C4 H4 . . . 120.00 no
    C5 C4 H4 . . . 120.00 no
    C4 C5 H5 . . . 120.00 no
    C6 C5 H5 . . . 120.00 no
    C1 C6 H6 . . . 120.00 no
    C5 C6 H6 . . . 120.00 no
loop_
    _geom_torsion_atom_site_label_1
    _geom_torsion_atom_site_label_2
    _geom_torsion_atom_site_label_3
    _geom_torsion_atom_site_label_4
    _geom_torsion_site_symmetry_1
    _geom_torsion_site_symmetry_2
    _geom_torsion_site_symmetry_3
    _geom_torsion_site_symmetry_4
    _geom_torsion
    _geom_torsion_publ_flag
    O11A S1A N2A C2A . . . . 172.1(2) no
    O12A S1A N2A C2A . . . . -61.5(3) no
    C11A S1A N2A C2A . . . . 56.6(3) no
    O11A S1A C11A C21A . . . . 145.0(3) no
    O11A S1A C11A C61A . . . . -34.6(3) no
    O12A S1A C11A C21A . . . . 13.0(3) no
    O12A S1A C11A C61A . . . . -166.6(3) no
    N2A S1A C11A C21A . . . . -104.5(3) no
    N2A S1A C11A C61A . . . . 75.9(3) no
    O24 O21 N2 O23 . . . . -106(6) no
    O24 O21 N2 C2 . . . . 102(6) no
    O24 O21 N2 O22 . . . . -74(7) no
    O23 O22 N2 C2 . . . . 127.6(15) no
    O23 O22 N2 O21 . . . . -56(3) no
    O23 O22 N2 O24 . . . . -82(3) no
    O22 O23 N2 C2 . . . . -69.3(18) no
    O22 O23 N2 O24 . . . . 120(2) no
    O22 O23 N2 O21 . . . . 142.5(18) no
    O21 O24 N2 O22 . . . . 124(5) no
    O21 O24 N2 O23 . . . . 83(6) no
    O21 O24 N2 C2 . . . . -88(6) no
    C2A N1A C6A C62A . . . . 178.9(4) no
    C6A N1A C2A N2A . . . . -179.3(3) no
    C6A N1A C2A N3A . . . . 0.5(5) no
    C2A N1A C6A C5A . . . . -1.7(5) no
    S1A N2A C2A N1A . . . . -170.5(2) no
    S1A N2A C2A N3A . . . . 9.7(4) no
    C4A N3A C2A N2A . . . . -178.5(3) no
    C2A N3A C4A C5A . . . . -2.9(5) no
    C4A N3A C2A N1A . . . . 1.8(5) no
    C2A N3A C4A C42A . . . . 176.1(3) no
    O21 N2 C2 C3 . . . . 115.3(15) no
    O22 N2 C2 C1 . . . . 117.1(7) no
    O21 N2 C2 C1 . . . . -60.0(15) no
    O23 N2 C2 C3 . . . . -31.7(11) no
    O24 N2 C2 C1 . . . . -36.8(15) no
    O24 N2 C2 C3 . . . . 138.5(14) no
    O22 N2 C2 C3 . . . . -67.6(7) no
    O23 N2 C2 C1 . . . . 153.1(9) no
    C42A C4A C5A C6A . . . . -177.1(4) no
    N3A C4A C5A C6A . . . . 1.8(5) no
    C4A C5A C6A N1A . . . . 0.5(6) no
    C4A C5A C6A C62A . . . . 180.0(4) no
    C61A C11A C21A C31A . . . . -0.3(5) no
    S1A C11A C61A C51A . . . . -178.9(3) no
    S1A C11A C21A C31A . . . . -179.8(3) no
    C21A C11A C61A C51A . . . . 1.5(5) no
    C11A C21A C31A C41A . . . . -1.2(5) no
    C21A C31A C41A N41A . . . . -176.6(3) no
    C21A C31A C41A C51A . . . . 1.5(5) no
    C31A C41A C51A C61A . . . . -0.2(5) no
    N41A C41A C51A C61A . . . . 177.9(3) no
    C41A C51A C61A C11A . . . . -1.3(5) no
    C6 C1 C2 N2 . . . . 173.8(4) no
    C6 C1 C2 C3 . . . . -1.2(6) no
    C11 C1 C2 N2 . . . . -10.5(6) no
    C11 C1 C2 C3 . . . . 174.5(4) no
    C2 C1 C6 C5 . . . . 0.6(6) no
    C11 C1 C6 C5 . . . . -175.6(4) no
    C2 C1 C11 O11 . . . . 149.7(4) no
    C2 C1 C11 O12 . . . . -30.9(5) no
    C6 C1 C11 O11 . . . . -34.5(5) no
    C6 C1 C11 O12 . . . . 144.8(4) no
    N2 C2 C3 C4 . . . . -175.0(4) no
    C1 C2 C3 C4 . . . . 0.2(6) no
    C2 C3 C4 C5 . . . . 1.6(7) no
    C3 C4 C5 C6 . . . . -2.3(8) no
    C4 C5 C6 C1 . . . . 1.2(8) no
loop_
    _geom_hbond_atom_site_label_D
    _geom_hbond_atom_site_label_H
    _geom_hbond_atom_site_label_A
    _geom_hbond_site_symmetry_A
    _geom_hbond_distance_DH
    _geom_hbond_distance_HA
    _geom_hbond_distance_DA
    _geom_hbond_angle_DHA
    _geom_hbond_publ_flag
    O12 H12 N1A . 0.90 1.77 2.671(4) 180 yes
    N2A H2A O11 . 0.90 2.01 2.862(4) 158 yes
    N41A H41A O11A 4_565 0.92 2.18 2.990(3) 147 yes
    N41A H42A O12A 1_545 0.83 2.24 2.973(3) 146 yes
    C3 H3 O12A 3_545 0.93 2.54 3.289(4) 138 no
    C21A H21A O12A . 0.93 2.55 2.915(4) 104 no
    C31A H31A O11A 4_565 0.93 2.49 3.250(4) 139 no
    C51A H51A O12A 1_545 0.93 2.57 3.230(4) 129 no
_iucr_refine_instructions_details
;
TITL gs12gs27_SMAZONBA_Final
CELL  0.71073  14.2945   8.0115  19.0962   90.000   90.000   90.000
ZERR     4.00   0.0004   0.0003   0.0005    0.000    0.000    0.000
LATT  -1
SYMM  - X, - Y, 1/2 + Z
SYMM  1/2 - X, 1/2 + Y, 1/2 + Z
SYMM  1/2 + X, 1/2 - Y,   Z
SFAC  C    H    N    O    S
UNIT  76   76   20   24   4
MERG   2
OMIT    -4.00  52.00
DFIX  1.22  0.02  N2 O21  N2 O22 N2 O23 N2 O24
ISOR  O21 O22 O23 O24
EADP   O21  O24
EADP   O22  O23
FMAP   2
PLAN   10
ACTA
BOND   $H
L.S.  10
WGHT    0.055500    0.535600
FVAR       5.10269
S1A   5    0.446723    1.023074    0.752730    11.00000    0.02146    0.02737 =
         0.02592   -0.00012   -0.00035    0.00115
O11A  4    0.352955    0.996780    0.728689    11.00000    0.02465    0.03951 =
         0.03851   -0.00312   -0.00548    0.00373
O12A  4    0.501505    1.151310    0.720828    11.00000    0.03196    0.03005 =
         0.03572    0.00561    0.00191   -0.00017
N1A   3    0.476616    1.103262    0.951525    11.00000    0.03515    0.04150 =
         0.02887   -0.00238    0.00441   -0.00628
N2A   3    0.430777    1.071439    0.836543    11.00000    0.01957    0.03571 =
         0.03121   -0.00417    0.00466   -0.00010
AFIX   3
H2A   2    0.375577    1.033338    0.852433    11.00000   -1.20000
AFIX   0
N3A   3    0.590470    1.089826    0.860268    11.00000    0.02873    0.03814 =
         0.03341   -0.00227    0.00207   -0.00452
N41A  3    0.655075    0.392442    0.748871    11.00000    0.02919    0.02811 =
         0.10425   -0.00047    0.01436    0.00010
AFIX   3
H42A  2    0.624932    0.304564    0.754669    11.00000   -1.20000
H41A  2    0.716451    0.382850    0.735869    11.00000   -1.20000
AFIX   0
C2A   1    0.503156    1.088735    0.884420    11.00000    0.02902    0.02611 =
         0.02668   -0.00142    0.00134   -0.00333
C4A   1    0.658502    1.102809    0.908531    11.00000    0.03333    0.04138 =
         0.04283   -0.00122   -0.00310   -0.00654
C5A   1    0.637179    1.121650    0.978699    11.00000    0.04660    0.06304 =
         0.03923    0.00274   -0.01203   -0.01566
AFIX  43
H5A   2    0.684536    1.133856    1.011698    11.00000   -1.20000
AFIX   0
C6A   1    0.544636    1.122065    0.999000    11.00000    0.04823    0.04979 =
         0.03061   -0.00021    0.00007   -0.01585
C11A  1    0.507923    0.836988    0.750323    11.00000    0.02338    0.03098 =
         0.02425   -0.00138   -0.00138    0.00082
C21A  1    0.602949    0.837134    0.733468    11.00000    0.02356    0.03076 =
         0.03140    0.00089    0.00531   -0.00611
AFIX  43
H21A  2    0.633480    0.936944    0.723665    11.00000   -1.20000
AFIX   0
C31A  1    0.650879    0.689194    0.731475    11.00000    0.02092    0.03334 =
         0.03951   -0.00287    0.00494    0.00008
AFIX  43
H31A  2    0.713892    0.689021    0.719354    11.00000   -1.20000
AFIX   0
C41A  1    0.606159    0.537414    0.747505    11.00000    0.02642    0.03183 =
         0.03905    0.00053    0.00127   -0.00048
C42A  1    0.756461    1.092829    0.881890    11.00000    0.03158    0.07934 =
         0.06706   -0.00846   -0.00570   -0.00712
AFIX  33
H45A  2    0.755653    1.080711    0.831880    11.00000   -1.50000
H43A  2    0.787286    0.998363    0.902485    11.00000   -1.50000
H44A  2    0.789476    1.192994    0.894164    11.00000   -1.50000
AFIX   0
C51A  1    0.509765    0.540749    0.764121    11.00000    0.02775    0.02821 =
         0.04069   -0.00148    0.00095   -0.00720
AFIX  43
H51A  2    0.478804    0.441817    0.774701    11.00000   -1.20000
AFIX   0
C61A  1    0.461691    0.688538    0.764746    11.00000    0.01896    0.03459 =
         0.03315   -0.00209    0.00143   -0.00557
AFIX  43
H61A  2    0.398045    0.689481    0.774836    11.00000   -1.20000
AFIX   0
C62A  1    0.514286    1.141648    1.073681    11.00000    0.07990    0.08965 =
         0.02933   -0.00355    0.00143   -0.01674
AFIX  33
H62A  2    0.447258    1.137298    1.076230    11.00000   -1.50000
H63A  2    0.535764    1.247114    1.091316    11.00000   -1.50000
H64A  2    0.540399    1.053073    1.101327    11.00000   -1.50000
AFIX   0
O11   4    0.286331    0.886180    0.905363    11.00000    0.04968    0.09165 =
         0.04990   -0.02398    0.02101   -0.02378
O12   4    0.302586    1.052158    0.997745    11.00000    0.03603    0.07130 =
         0.04431   -0.01265    0.01477   -0.01107
AFIX   3
H12   2    0.361486    1.068958    0.982344    11.00000   -1.50000
AFIX   0
C1    1    0.161910    0.901255    0.986910    11.00000    0.03416    0.04554 =
         0.03328    0.00441    0.00650   -0.00385
C2    1    0.136984    0.897312    1.057183    11.00000    0.03348    0.05186 =
         0.03661    0.00415    0.00623   -0.00186
C3    1    0.046014    0.868934    1.079214    11.00000    0.04276    0.07001 =
         0.03761    0.00273    0.01416   -0.00941
AFIX  43
H3    2    0.031069    0.867175    1.126607    11.00000   -1.20000
AFIX   0
C4    1   -0.021650    0.843412    1.029046    11.00000    0.03640    0.08813 =
         0.06006   -0.00069    0.00978   -0.01982
AFIX  43
H4    2   -0.083463    0.826928    1.042572    11.00000   -1.20000
AFIX   0
C5    1    0.001140    0.842077    0.959636    11.00000    0.04181    0.11328 =
         0.04943    0.00555   -0.00768   -0.02270
AFIX  43
H5    2   -0.044771    0.820678    0.926318    11.00000   -1.20000
AFIX   0
C6    1    0.092587    0.872526    0.938494    11.00000    0.04301    0.09572 =
         0.03453    0.00520    0.00380   -0.01474
AFIX  43
H6    2    0.107061    0.873478    0.891015    11.00000   -1.20000
AFIX   0
C11   1    0.256912    0.945548    0.959307    11.00000    0.03470    0.04831 =
         0.03346   -0.00020    0.00572   -0.00290
N2    3    0.208448    0.909867    1.112379    11.00000    0.03851    0.12542 =
         0.03745    0.00080    0.00768   -0.01083
PART    1
O21   4    0.268246    0.800370    1.112074    10.50000    0.05432    0.12343 =
         0.07326    0.06499   -0.00412    0.00102
O22   4    0.191536    1.047122    1.147858    10.50000    0.05993    0.18590 =
         0.03874   -0.03349    0.00012   -0.01070
PART    2
O23   4    0.196832    0.962144    1.169164    10.50000    0.05993    0.18590 =
         0.03874   -0.03349    0.00012   -0.01070
O24   4    0.283723    0.841914    1.102588    10.50000    0.05432    0.12343 =
         0.07326    0.06499   -0.00412    0.00102
HKLF 4
REM  gs12gs27_SMAZONBA_Final
REM R1 =  0.0400 for   2587 Fo > 4sig(Fo)  and  0.0439 for all   2777 data
REM    286 parameters refined using     29 restraints
END
WGHT      0.0543      0.5319
REM Highest difference peak  0.293,  deepest hole -0.207,  1-sigma level  0.041
Q1    1   0.4785  0.9201  0.7519  11.00000  0.05    0.29
Q2    1   0.4791  1.0310  1.0924  11.00000  0.05    0.22
Q3    1   0.2536  1.0013  0.9015  11.00000  0.05    0.22
Q4    1   0.5652  1.1742  1.1090  11.00000  0.05    0.18
Q5    1   0.1794  1.0583  1.1730  11.00000  0.05    0.18
Q6    1   0.8169  1.1260  0.9221  11.00000  0.05    0.18
Q7    1   0.5460  1.1888  0.7434  11.00000  0.05    0.17
Q8    1   0.5218  1.0642  0.7309  11.00000  0.05    0.17
Q9    1   0.1990  0.8938  1.1581  11.00000  0.05    0.17
Q10   1   0.7570  1.2092  0.8521  11.00000  0.05    0.16
;
