# Supplementary material for: 4-Amino-N-(4,6-dimethyl­pyrimidin-2-yl)benzene­sulfonamide–2-nitro­benzoic acid (1/1)
Source: Acta Crystallogr Sect E Struct Rep Online. 2013 Jan 12;69(Pt 2):o234. doi: 10.1107/S1600536813000779 (PMC3569767; doi:10.1107/S1600536813000779)
Supplement: Supplementary file 2 [file e-69-0o234-Isup2.hkl]

# 
# h,k,l, Fc-squared, Fo-squared, sigma(Fo-squared) and status flag 
# 
data_I
_shelx_title ' gs12gs27_SMAZONBA' 
_shelx_refln_list_code          4 
_shelx_F_calc_maximum      194.33 
_exptl_crystal_F_000       928.00 
_reflns_d_resolution_high  0.8110 
 
loop_ 
 _symmetry_equiv_pos_as_xyz 
 'x, y, z' 
 '-x, -y, z+1/2' 
 '-x+1/2, y+1/2, z+1/2' 
 'x+1/2, -y+1/2, z' 
 
_cell_length_a    14.2945 
_cell_length_b     8.0115 
_cell_length_c    19.0962 
_cell_angle_alpha  90.000 
_cell_angle_beta   90.000 
_cell_angle_gamma  90.000 
 
_shelx_F_squared_multiplier     1.000 
 
loop_ 
 _refln_index_h 
 _refln_index_k 
 _refln_index_l 
 _refln_F_squared_calc 
 _refln_F_squared_meas 
 _refln_F_squared_sigma 
 _refln_observed_status 
   2   0 -23      158.95      173.88     13.47 o 
   0   1 -23       11.42       14.63      7.63 o 
   1   1 -23        2.20        8.28      4.57 o 
   2   1 -23        9.66        5.48      4.50 o 
   3   1 -23      321.33      321.63     12.50 o 
   1   2 -23       67.30       75.32      7.09 o 
   0   0 -22      227.84      246.46     21.16 o 
   2   0 -22      382.73      339.92     35.13 o 
   4   0 -22      136.52      118.74     20.45 o 
   6   0 -22       48.91       68.30     13.99 o 
   1   1 -22       50.08       44.83      5.57 o 
   2   1 -22       13.43       15.53      4.67 o 
   3   1 -22      336.56      343.83     12.59 o 
   4   1 -22       18.86       21.87      6.78 o 
   5   1 -22        0.10       -1.30      8.74 o 
   6   1 -22       46.92       48.13      8.79 o 
   0   2 -22      134.09      136.43     11.92 o 
   1   2 -22        3.92        2.45      3.92 o 
   2   2 -22      123.09      123.70      8.25 o 
   3   2 -22       46.37       48.50      5.98 o 
   4   2 -22        0.51        6.84      4.58 o 
   5   2 -22       24.69       31.35     10.64 o 
   1   3 -22       54.74       71.92      6.93 o 
   2   3 -22       95.57       98.60      7.60 o 
   3   3 -22       79.27       73.45      6.79 o 
   2   0 -21       79.55       78.89      9.57 o 
   4   0 -21      109.64      119.22     10.78 o 
   6   0 -21      192.92      222.13     21.24 o 
   0   1 -21       27.40       18.81      6.23 o 
   1   1 -21       13.70       18.29      4.67 o 
   2   1 -21       26.23       27.20      6.26 o 
   3   1 -21      394.53      374.39     15.34 o 
   4   1 -21       27.47       33.77      5.05 o 
   5   1 -21      252.33      266.15     23.82 o 
   6   1 -21        6.45        4.22      6.05 o 
   7   1 -21       49.38       53.80     17.26 o 
   1   2 -21       45.88       48.14      5.71 o 
   2   2 -21       17.64       23.78      4.74 o 
   3   2 -21       28.58       29.53      4.97 o 
   4   2 -21      173.12      182.47     12.15 o 
   5   2 -21       44.96       49.01      8.91 o 
   6   2 -21      313.35      343.73     19.26 o 
   7   2 -21      142.66      135.04     12.67 o 
   0   3 -21       55.05       60.94      8.56 o 
   1   3 -21        3.38        4.11      3.79 o 
   2   3 -21       10.25        7.50      4.21 o 
   3   3 -21       54.41       57.36      6.14 o 
   4   3 -21       47.69       45.00      5.63 o 
   5   3 -21      150.59      142.44     12.44 o 
   1   4 -21      157.88      145.06      8.72 o 
   2   4 -21       24.81       19.37      4.70 o 
   3   4 -21       55.35       59.47      8.76 o 
   0   0 -20      359.74      392.93     25.00 o 
   2   0 -20       25.87       30.15      7.56 o 
   4   0 -20      292.55      248.05     34.05 o 
   6   0 -20      128.08      122.73     16.10 o 
   8   0 -20      259.49      286.67     24.74 o 
   1   1 -20      207.86      204.68      9.38 o 
   2   1 -20      116.13      108.60      7.16 o 
   3   1 -20      192.12      179.91      8.88 o 
   4   1 -20       32.65       30.50      4.87 o 
   5   1 -20      115.72      106.30      7.07 o 
   6   1 -20        1.84        4.56      6.60 o 
   7   1 -20      361.61      386.29     19.59 o 
   8   1 -20       36.18       47.42      9.37 o 
   9   1 -20      252.46      297.07     18.05 o 
   0   2 -20      436.62      419.55     18.82 o 
   1   2 -20       60.63       55.73      5.67 o 
   2   2 -20      105.59      116.37      8.13 o 
   3   2 -20       23.65       23.62      4.84 o 
   4   2 -20        5.88       12.31      6.38 o 
   5   2 -20        6.68        6.74      4.79 o 
   6   2 -20       66.23       71.80      9.38 o 
   7   2 -20      131.92      123.80     16.48 o 
   8   2 -20      136.12      134.14     12.29 o 
   1   3 -20       38.77       36.61      5.12 o 
   2   3 -20       58.28       55.93      7.58 o 
   3   3 -20       77.76       77.87      6.54 o 
   4   3 -20       26.46       34.49      5.41 o 
   5   3 -20       40.63       37.15      6.29 o 
   6   3 -20        1.43       11.65     13.89 o 
   7   3 -20       70.62       60.77      9.14 o 
   0   4 -20      110.85      105.70     15.36 o 
   1   4 -20       33.33       30.56      8.20 o 
   2   4 -20      115.46      121.90     14.79 o 
   3   4 -20        7.96       22.28      7.22 o 
   4   4 -20       18.22       18.32      5.34 o 
   5   4 -20       64.22       70.23      8.01 o 
   1   5 -20       30.98       26.47      7.43 o 
   2   5 -20       68.80       69.90     10.48 o 
   2   0 -19       32.69       35.25      7.01 o 
   4   0 -19      216.36      218.67     13.02 o 
   6   0 -19      183.51      221.08     20.18 o 
   8   0 -19       31.44       35.61     11.73 o 
  10   0 -19        7.18       11.13     10.15 o 
   0   1 -19       35.47       54.12      7.99 o 
   1   1 -19      301.32      323.97     11.14 o 
   2   1 -19      117.81      112.27     10.14 o 
   3   1 -19       12.46       11.80      4.05 o 
   4   1 -19      393.05      337.01     11.35 o 
   5   1 -19      583.41      574.73     14.59 o 
   6   1 -19       26.98       26.30      8.46 o 
   7   1 -19       15.07       29.12      7.29 o 
   8   1 -19      156.47      170.37     13.86 o 
   9   1 -19       33.41       59.74     19.29 o 
  10   1 -19      103.93      113.80     12.07 o 
   1   2 -19       25.19       21.84      4.47 o 
   2   2 -19       23.10       22.99      4.54 o 
   3   2 -19       45.36       46.20      5.41 o 
   4   2 -19      218.04      233.62      9.84 o 
   5   2 -19       51.85       58.41      5.80 o 
   6   2 -19      308.32      324.52     17.63 o 
   7   2 -19       48.59       46.12      8.44 o 
   8   2 -19       88.64       86.61     12.82 o 
   9   2 -19       52.95       63.78     15.43 o 
   0   3 -19       24.07       17.72     12.13 o 
   1   3 -19       19.32       17.41      7.57 o 
   2   3 -19      155.56      131.34      7.92 o 
   3   3 -19      155.00      157.81      8.37 o 
   4   3 -19      170.32      160.68     10.13 o 
   5   3 -19      190.52      199.99     13.39 o 
   6   3 -19       18.59       20.35      7.16 o 
   7   3 -19       77.03       78.86     13.91 o 
   8   3 -19      111.79      121.45     11.97 o 
   1   4 -19      188.64      166.46     12.65 o 
   2   4 -19        5.07        1.91      6.51 o 
   3   4 -19        5.76       13.72      6.31 o 
   4   4 -19      156.44      158.26     12.66 o 
   5   4 -19        4.17        5.49      6.24 o 
   6   4 -19      149.06      167.56     19.23 o 
   7   4 -19       19.51       31.05      8.50 o 
   0   5 -19       39.72       36.62     10.89 o 
   1   5 -19        8.35       16.06      7.11 o 
   2   5 -19      140.85      139.62     12.67 o 
   3   5 -19      186.72      186.75     20.41 o 
   4   5 -19       51.84       47.34      8.51 o 
   5   5 -19       86.56       99.68     10.53 o 
   0   0 -18       65.44       52.33     10.00 o 
   2   0 -18      408.88      384.97     16.49 o 
   4   0 -18       23.08       13.26      5.32 o 
   6   0 -18       83.26       87.54      8.80 o 
   8   0 -18      198.30      212.87     20.26 o 
  10   0 -18      174.35      206.74     20.49 o 
   1   1 -18       75.60       77.72      7.93 o 
   2   1 -18      171.99      148.40      7.74 o 
   3   1 -18       47.08       49.86      5.36 o 
   4   1 -18      106.69      104.51      6.67 o 
   5   1 -18       63.37       67.02      5.68 o 
   6   1 -18       29.09       33.29      5.19 o 
   7   1 -18      151.95      152.40     12.20 o 
   8   1 -18       29.57       41.21      7.67 o 
   9   1 -18      112.01       91.97      9.92 o 
  10   1 -18       21.78       34.54      7.69 o 
  11   1 -18      108.78      128.65     15.13 o 
   0   2 -18       41.64       46.25      7.46 o 
   1   2 -18       33.36       41.49      5.12 o 
   2   2 -18      251.16      258.56      9.94 o 
   3   2 -18       90.33       89.38      6.28 o 
   4   2 -18        9.84       10.34      4.23 o 
   5   2 -18       41.11       42.28      4.97 o 
   6   2 -18      191.32      215.10     10.69 o 
   7   2 -18       54.23       66.28     20.89 o 
   8   2 -18       76.31       77.95      9.57 o 
   9   2 -18       65.85       81.68      9.89 o 
  10   2 -18      141.68      164.66     17.88 o 
   1   3 -18      169.73      173.08     12.16 o 
   2   3 -18      165.55      138.05      8.96 o 
   3   3 -18      427.31      392.16     14.16 o 
   4   3 -18      164.71      159.51     11.08 o 
   5   3 -18       55.66       48.53      5.32 o 
   6   3 -18       24.10       25.13      7.09 o 
   7   3 -18      265.86      294.16     18.64 o 
   8   3 -18       40.22       49.78      9.04 o 
   9   3 -18      156.60      167.86     13.28 o 
  10   3 -18        3.51       11.89      7.33 o 
   0   4 -18      242.44      276.69     22.13 o 
   1   4 -18       25.77       26.74      7.01 o 
   2   4 -18      275.88      261.39     15.26 o 
   3   4 -18       25.17       32.45      7.07 o 
   4   4 -18      146.75      155.85     17.11 o 
   5   4 -18       24.82       31.24     10.90 o 
   6   4 -18       88.30       82.47     14.21 o 
   7   4 -18      108.12      111.59     16.94 o 
   8   4 -18       41.18       36.62     11.80 o 
   1   5 -18      145.41      142.98     12.05 o 
   2   5 -18       32.64       46.02      9.19 o 
   3   5 -18      350.97      338.13     17.91 o 
   4   5 -18       74.56       69.19      9.66 o 
   5   5 -18       54.88       54.91      8.57 o 
   6   5 -18        6.86        6.76      8.41 o 
   7   5 -18       43.93       44.69     11.54 o 
   0   6 -18      119.21      117.77     17.01 o 
   1   6 -18       29.99       27.30     25.71 o 
   2   6 -18      123.41      148.37     18.20 o 
   3   6 -18       35.02       47.34     10.97 o 
   2   0 -17      205.05      209.50     16.79 o 
   4   0 -17      383.36      379.46     17.39 o 
   6   0 -17      348.09      339.99     14.80 o 
   8   0 -17       88.66      114.40     15.79 o 
  10   0 -17       59.05       69.91     13.12 o 
  12   0 -17       73.90       55.27     12.21 o 
   0   1 -17      109.21      106.96      9.12 o 
   1   1 -17      107.79       96.53      6.18 o 
   2   1 -17       97.30       95.33      6.16 o 
   3   1 -17      190.50      176.07      7.86 o 
   4   1 -17      180.10      177.25      9.43 o 
   5   1 -17       32.48       28.15      4.39 o 
   6   1 -17      153.54      166.79      7.61 o 
   7   1 -17      209.49      258.73     19.30 o 
   8   1 -17       24.18       29.33      7.76 o 
   9   1 -17       94.22      106.37     19.96 o 
  10   1 -17      109.50      134.62     11.92 o 
  11   1 -17       32.00       41.76      7.97 o 
  12   1 -17       49.71       48.75      8.54 o 
   1   2 -17      405.40      380.20     11.48 o 
   2   2 -17       29.05       27.06      4.42 o 
   3   2 -17      707.35      657.91     15.02 o 
   4   2 -17      315.79      338.05     10.94 o 
   5   2 -17      399.93      404.43     16.25 o 
   6   2 -17      226.68      231.10      8.90 o 
   7   2 -17      345.30      364.61     17.77 o 
   8   2 -17       98.11      113.80     11.10 o 
   9   2 -17       91.38       90.94     10.23 o 
  10   2 -17       39.18       43.10      8.54 o 
  11   2 -17       67.44       99.82     21.21 o 
   0   3 -17        4.28        2.58      6.97 o 
   1   3 -17       13.43       18.69      5.92 o 
   2   3 -17      120.51      109.07      9.76 o 
   3   3 -17      266.05      256.40     14.11 o 
   4   3 -17      315.17      309.95     19.70 o 
   5   3 -17      402.78      381.52     13.29 o 
   6   3 -17      168.75      160.09      7.87 o 
   7   3 -17      337.10      350.76     23.03 o 
   8   3 -17       11.89       18.81      8.42 o 
   9   3 -17        4.38        6.96      7.63 o 
  10   3 -17       77.24       86.75     14.63 o 
   1   4 -17      370.94      327.72     16.26 o 
   2   4 -17      107.41      103.42      9.85 o 
   3   4 -17        6.05       17.42      6.65 o 
   4   4 -17      172.80      183.92     12.82 o 
   5   4 -17      302.68      303.71     15.79 o 
   6   4 -17      194.28      198.61     12.91 o 
   7   4 -17       16.75       19.91     10.79 o 
   8   4 -17       30.86       30.89     10.53 o 
   9   4 -17       19.09       27.82     11.64 o 
   0   5 -17      164.69      152.44     17.20 o 
   1   5 -17       73.28       66.17      8.72 o 
   2   5 -17       87.33       84.20     18.32 o 
   3   5 -17      160.61      148.11     12.31 o 
   4   5 -17      184.07      188.41     15.55 o 
   5   5 -17      571.63      568.69     35.00 o 
   6   5 -17       21.45       18.68      6.56 o 
   7   5 -17        6.46       11.58     10.29 o 
   8   5 -17        2.25       -3.40      9.84 o 
   1   6 -17      204.91      196.35     14.36 o 
   2   6 -17       99.21       81.30     11.10 o 
   3   6 -17      141.30      137.80     12.25 o 
   4   6 -17      119.56      131.45     12.21 o 
   5   6 -17       28.86       31.86     15.61 o 
   0   0 -16      485.96      481.88     24.27 o 
   2   0 -16     2188.09     2175.98     56.03 o 
   4   0 -16     2246.65     2023.72     36.90 o 
   6   0 -16      128.91      129.14      9.18 o 
   8   0 -16      177.77      214.09     18.73 o 
  10   0 -16       92.21      114.51     14.44 o 
  12   0 -16      112.12      110.64     15.17 o 
   1   1 -16      157.32      140.05      7.08 o 
   2   1 -16      129.86      104.01      6.23 o 
   3   1 -16      831.63      742.45     15.24 o 
   4   1 -16      111.96      111.57      6.29 o 
   5   1 -16      239.05      276.11     10.85 o 
   6   1 -16       22.34       26.79      4.12 o 
   7   1 -16      221.14      243.44     14.08 o 
   8   1 -16       10.04       18.39      9.12 o 
   9   1 -16      288.83      293.82     15.81 o 
  10   1 -16       39.72       48.32      8.03 o 
  11   1 -16       34.73       43.56     10.60 o 
  12   1 -16       10.48       18.73      6.43 o 
   0   2 -16      542.31      517.29     18.38 o 
   1   2 -16      259.04      260.72      9.31 o 
   2   2 -16      278.44      280.40      9.64 o 
   3   2 -16      190.65      181.52     10.19 o 
   4   2 -16      152.44      142.90      7.22 o 
   5   2 -16       79.04       92.69      7.76 o 
   6   2 -16       66.96       74.31      5.46 o 
   7   2 -16      205.86      219.32     13.69 o 
   8   2 -16      147.10      176.15     25.73 o 
   9   2 -16        2.05       15.15      6.58 o 
  10   2 -16       27.64       35.06     11.18 o 
  11   2 -16        5.59       17.54      6.88 o 
  12   2 -16      106.95      125.69     11.48 o 
   1   3 -16      154.87      154.52     11.00 o 
   2   3 -16      282.62      239.42     18.37 o 
   3   3 -16       51.34       46.14      7.16 o 
   4   3 -16      463.02      463.52     33.65 o 
   5   3 -16       27.65       39.45      7.04 o 
   6   3 -16       24.91       21.00      8.43 o 
   7   3 -16      514.48      541.74     30.42 o 
   8   3 -16       33.19       31.12      6.88 o 
   9   3 -16      193.73      217.43     14.60 o 
  10   3 -16       21.55       14.23      6.27 o 
  11   3 -16       55.86       73.00     16.56 o 
   0   4 -16       78.85       66.95     12.46 o 
   1   4 -16        8.47       11.36      5.80 o 
   2   4 -16      142.82      132.00     10.68 o 
   3   4 -16      183.66      161.86     11.51 o 
   4   4 -16      114.90      120.98     10.38 o 
   5   4 -16       69.01       68.01     10.54 o 
   6   4 -16       59.84       70.08      8.67 o 
   7   4 -16       68.00       77.24     12.89 o 
   8   4 -16      170.13      200.25     19.82 o 
   9   4 -16      135.26      135.16     17.51 o 
  10   4 -16       22.83       37.30     11.48 o 
   1   5 -16      237.35      235.45     18.89 o 
   2   5 -16       65.80       66.79     11.70 o 
   3   5 -16       37.98       50.35     11.45 o 
   4   5 -16      100.73      102.76     10.38 o 
   5   5 -16      106.34      121.56     11.03 o 
   6   5 -16       79.69       69.41      9.03 o 
   7   5 -16       89.59      101.38     16.18 o 
   8   5 -16        7.32       20.50      9.38 o 
   9   5 -16      126.82      117.05     17.24 o 
   0   6 -16       33.75       39.12     12.19 o 
   1   6 -16       11.28       19.80      7.07 o 
   2   6 -16       37.64       53.78      9.08 o 
   3   6 -16       59.58       62.07      9.40 o 
   4   6 -16        6.88        7.69     13.30 o 
   5   6 -16      206.32      214.75     14.66 o 
   6   6 -16       73.73       87.69     10.31 o 
   7   6 -16       73.80       60.00     13.91 o 
   1   7 -16       60.57       53.41      9.51 o 
   2   7 -16       47.97       56.63      8.95 o 
   3   7 -16       37.55       47.91      9.15 o 
   2   0 -15      909.41      835.88     21.86 o 
   4   0 -15     1595.78     1698.32     32.28 o 
   6   0 -15      351.77      344.60     17.10 o 
   8   0 -15      268.14      258.63     19.72 o 
  10   0 -15       46.61       58.59     12.00 o 
  12   0 -15      273.06      265.96     21.30 o 
   0   1 -15      165.96      149.06      9.77 o 
   1   1 -15       19.13       20.51      4.02 o 
   2   1 -15      309.13      271.52      9.05 o 
   3   1 -15     1076.60     1047.01     17.67 o 
   4   1 -15      956.60      959.01     16.75 o 
   5   1 -15     1437.94     1424.68     20.74 o 
   6   1 -15       21.70       24.54      3.52 o 
   7   1 -15      122.60      123.44      7.38 o 
   8   1 -15       48.83       49.04      7.98 o 
   9   1 -15       89.12       74.18      8.78 o 
  10   1 -15      103.84       87.25     23.12 o 
  11   1 -15       63.20       70.24      8.76 o 
  12   1 -15       57.06       67.89      8.88 o 
  13   1 -15        8.31       18.49      6.45 o 
   1   2 -15       14.83       13.67      5.48 o 
   2   2 -15      159.93      156.43      8.32 o 
   3   2 -15      812.78      754.86     15.19 o 
   4   2 -15      584.64      569.27     17.40 o 
   5   2 -15        7.12       10.63      3.69 o 
   6   2 -15      407.17      407.95     13.88 o 
   7   2 -15      161.50      175.22      8.88 o 
   8   2 -15      135.29      134.63     11.07 o 
   9   2 -15       15.32       16.61      6.12 o 
  10   2 -15       45.39       50.80      8.36 o 
  11   2 -15        9.54       26.16     12.58 o 
  12   2 -15      144.39      152.01     12.61 o 
  13   2 -15      130.36      174.71     24.79 o 
   0   3 -15      268.36      241.43     18.10 o 
   1   3 -15      131.11      110.25      9.39 o 
   2   3 -15      100.72      100.54      9.25 o 
   3   3 -15       73.06       71.03      8.14 o 
   4   3 -15      320.33      360.70     15.38 o 
   5   3 -15      472.19      496.36     26.94 o 
   6   3 -15      135.07      146.38     10.26 o 
   7   3 -15      153.94      124.59     10.98 o 
   8   3 -15       23.77       31.12     10.44 o 
   9   3 -15       56.68       62.40      8.29 o 
  10   3 -15      136.94      150.08     12.25 o 
  11   3 -15       32.53       37.05     10.77 o 
  12   3 -15       27.23       37.36      7.04 o 
   1   4 -15      221.88      221.23     12.85 o 
   2   4 -15      225.21      229.10     13.15 o 
   3   4 -15      546.26      498.62     18.88 o 
   4   4 -15      291.08      296.56     23.12 o 
   5   4 -15       30.44       25.49      9.71 o 
   6   4 -15      437.28      458.56     18.23 o 
   7   4 -15       65.79       72.68     12.94 o 
   8   4 -15        0.77        7.50      9.26 o 
   9   4 -15       43.95       42.71     11.37 o 
  10   4 -15       46.80       48.60     12.29 o 
  11   4 -15        6.57        3.94      8.42 o 
   0   5 -15      213.22      209.00     18.94 o 
   1   5 -15       35.42       40.06      7.87 o 
   2   5 -15      571.60      535.07     31.89 o 
   3   5 -15       16.97       15.73      6.32 o 
   4   5 -15      126.37      145.70     11.28 o 
   5   5 -15      125.26      140.16     26.43 o 
   6   5 -15       75.36       85.58     13.94 o 
   7   5 -15       20.61       47.94     13.58 o 
   8   5 -15       26.73       22.76     10.47 o 
   9   5 -15       17.94       29.22      9.18 o 
  10   5 -15       44.71       39.08     11.79 o 
   1   6 -15      285.94      285.62     16.17 o 
   2   6 -15        5.98       12.63     16.71 o 
   3   6 -15      150.27      142.74     13.65 o 
   4   6 -15      113.53      115.81     13.95 o 
   5   6 -15       26.86       30.22      7.53 o 
   6   6 -15       73.54       75.96      9.28 o 
   7   6 -15       12.22       24.38     10.54 o 
   8   6 -15        7.21       11.88      9.74 o 
   0   7 -15        7.27       12.18      9.32 o 
   1   7 -15        4.51       21.58      8.20 o 
   2   7 -15        4.62       19.02      7.10 o 
   3   7 -15       45.63       55.90      9.18 o 
   4   7 -15       75.52       67.55      9.34 o 
   5   7 -15       39.82       37.26      8.50 o 
   0   0 -14     1359.96     1334.09     38.96 o 
   2   0 -14      118.82      124.13      8.83 o 
   4   0 -14      815.76      796.29     20.47 o 
   6   0 -14       91.92      101.33     10.56 o 
   8   0 -14      385.23      340.14     21.80 o 
  10   0 -14      328.61      376.43     23.51 o 
  12   0 -14      181.62      182.28     17.72 o 
  14   0 -14       74.21       89.54     10.11 o 
   1   1 -14      106.75      121.28      6.23 o 
   2   1 -14      206.20      200.16      7.54 o 
   3   1 -14      381.06      393.08     10.31 o 
   4   1 -14      160.68      150.58      6.70 o 
   5   1 -14       76.11       78.56      5.13 o 
   6   1 -14       11.81       12.54      3.32 o 
   7   1 -14      973.96      978.55     17.07 o 
   8   1 -14        5.08        6.43      5.91 o 
   9   1 -14      604.05      589.85     20.83 o 
  10   1 -14       27.50       29.23      6.97 o 
  11   1 -14      431.61      407.57     17.79 o 
  12   1 -14       40.99       34.38      6.91 o 
  13   1 -14       15.82       15.69      5.85 o 
  14   1 -14        8.45        9.55      5.42 o 
   0   2 -14      569.80      527.22     24.73 o 
   1   2 -14      184.17      181.52     12.16 o 
   2   2 -14      429.82      415.06     15.58 o 
   3   2 -14     1705.13     1684.95     32.43 o 
   4   2 -14       95.91      113.44      8.65 o 
   5   2 -14      513.81      503.43     16.85 o 
   6   2 -14      209.24      213.49      7.77 o 
   7   2 -14      264.93      252.32      8.21 o 
   8   2 -14       93.37       86.65      9.34 o 
   9   2 -14      173.52      155.52     17.38 o 
  10   2 -14      236.98      247.98     15.88 o 
  11   2 -14       83.62       92.54      9.40 o 
  12   2 -14       34.07       34.87      7.44 o 
  13   2 -14       22.82       38.59     10.39 o 
   1   3 -14      431.34      371.41     15.10 o 
   2   3 -14      102.08       83.23      7.85 o 
   3   3 -14      925.75      886.41     23.48 o 
   4   3 -14      491.60      484.46     32.58 o 
   5   3 -14       29.04       35.02      6.55 o 
   6   3 -14       90.74       98.41      8.39 o 
   7   3 -14      160.28      166.37     15.67 o 
   8   3 -14       25.80       51.40     12.08 o 
   9   3 -14      289.78      290.95     21.89 o 
  10   3 -14       18.12       41.21      7.64 o 
  11   3 -14      112.13      125.75     11.10 o 
  12   3 -14       29.15       26.65      7.69 o 
  13   3 -14       96.07       94.21     16.83 o 
   0   4 -14      361.37      338.21     21.35 o 
   1   4 -14       71.29       71.54      8.32 o 
   2   4 -14     1402.59     1422.81     46.96 o 
   3   4 -14      294.54      290.28     15.71 o 
   4   4 -14      367.72      362.58     15.69 o 
   5   4 -14      165.01      159.86     10.89 o 
   6   4 -14      289.79      300.09     14.45 o 
   7   4 -14      190.31      203.50     17.32 o 
   8   4 -14      237.96      257.68     20.91 o 
   9   4 -14      135.80      115.87     15.63 o 
  10   4 -14      236.31      236.56     20.73 o 
  11   4 -14      151.50      183.80     19.06 o 
  12   4 -14       49.70       55.29      9.29 o 
   1   5 -14       79.20       76.87      8.92 o 
   2   5 -14      351.84      346.98     16.44 o 
   3   5 -14       58.82       64.51     11.90 o 
   4   5 -14      250.69      256.01     26.87 o 
   5   5 -14       45.55       46.85      8.83 o 
   6   5 -14       42.98       43.00      6.84 o 
   7   5 -14      249.00      251.30     13.91 o 
   8   5 -14        2.03        4.08      8.27 o 
   9   5 -14      107.74      130.93     16.91 o 
  10   5 -14       13.64       27.24     10.38 o 
  11   5 -14       74.10       86.71     15.16 o 
   0   6 -14      193.32      204.49     19.55 o 
   1   6 -14      205.28      211.59     14.15 o 
   2   6 -14      110.16      106.13     13.86 o 
   3   6 -14       49.25       45.19      7.94 o 
   4   6 -14      227.78      236.48     17.23 o 
   5   6 -14       27.01       26.01      7.46 o 
   6   6 -14       75.33       81.53      9.19 o 
   7   6 -14       46.04       39.79      7.57 o 
   8   6 -14      108.91      128.98     16.81 o 
   9   6 -14       38.79       61.03     13.44 o 
   1   7 -14        5.77       22.30     11.86 o 
   2   7 -14       82.10       65.12      9.15 o 
   3   7 -14       21.24       19.17      6.70 o 
   4   7 -14       56.01       42.24      7.84 o 
   5   7 -14       48.10       63.93     21.52 o 
   6   7 -14       68.86       89.30     11.12 o 
   2   0 -13       12.30       21.13      5.03 o 
   4   0 -13     1293.91     1204.27     41.76 o 
   6   0 -13     1694.14     1619.34     29.04 o 
   8   0 -13      932.02      899.62     34.46 o 
  10   0 -13      419.03      461.41     25.56 o 
  12   0 -13      172.41      175.49     17.02 o 
  14   0 -13      681.27      704.29     46.05 o 
   0   1 -13      322.94      355.32     13.40 o 
   1   1 -13      356.45      373.96      9.67 o 
   2   1 -13      285.41      303.57      8.72 o 
   3   1 -13      806.45      731.32     13.53 o 
   4   1 -13      183.80      172.58      6.67 o 
   5   1 -13      562.36      589.95     11.86 o 
   6   1 -13      128.15      125.58      6.49 o 
   7   1 -13      131.27      124.15      9.09 o 
   8   1 -13      159.39      156.81     10.58 o 
   9   1 -13      280.20      273.43     23.35 o 
  10   1 -13      100.64      108.68      9.67 o 
  11   1 -13      130.96      154.40     11.26 o 
  12   1 -13       21.97       22.94      7.11 o 
  13   1 -13      199.36      203.87     16.50 o 
  14   1 -13        9.88        5.93      4.02 o 
   1   2 -13      187.51      163.31      9.76 o 
   2   2 -13      231.86      220.12     11.13 o 
   3   2 -13      355.87      414.74     18.51 o 
   4   2 -13      516.76      479.60     15.75 o 
   5   2 -13      574.95      614.93     17.93 o 
   6   2 -13      938.18      939.17     27.70 o 
   7   2 -13      578.10      572.06     11.83 o 
   8   2 -13      138.70      153.57     10.98 o 
   9   2 -13      677.14      643.52     37.58 o 
  10   2 -13       74.26       62.44      8.15 o 
  11   2 -13      474.96      450.38     14.51 o 
  12   2 -13      152.97      177.81     20.91 o 
  13   2 -13       53.46       56.00      8.14 o 
  14   2 -13      267.69      249.35     12.21 o 
   0   3 -13      170.34      168.69     14.36 o 
   1   3 -13       74.50       81.21     13.84 o 
   2   3 -13      139.95      130.59     22.14 o 
   3   3 -13      842.99      782.36     21.49 o 
   4   3 -13       34.19       41.77     17.04 o 
   5   3 -13      726.35      731.88     20.55 o 
   6   3 -13      291.89      259.68     12.42 o 
   7   3 -13      360.64      377.91     35.47 o 
   8   3 -13      674.82      623.75     30.30 o 
   9   3 -13       10.29       20.07     10.06 o 
  10   3 -13      221.08      226.73     19.52 o 
  11   3 -13        7.72       13.59     13.17 o 
  12   3 -13      107.93      107.97      9.98 o 
  13   3 -13       92.37      103.66     10.78 o 
   1   4 -13      564.82      584.09     19.28 o 
   2   4 -13      281.37      278.77     13.71 o 
   3   4 -13      144.13      120.95     12.80 o 
   4   4 -13      301.13      309.54     14.26 o 
   5   4 -13       21.18       29.44      8.03 o 
   6   4 -13      341.50      358.29     15.14 o 
   7   4 -13       27.39       26.59      5.55 o 
   8   4 -13      852.76      836.43     36.27 o 
   9   4 -13       56.49       74.46     12.85 o 
  10   4 -13        2.65       -3.00      7.29 o 
  11   4 -13        6.29       13.21      9.40 o 
  12   4 -13      127.44      139.17     16.76 o 
   0   5 -13      279.51      255.14     19.67 o 
   1   5 -13       69.14       68.85     14.13 o 
   2   5 -13      178.51      168.06     11.67 o 
   3   5 -13      148.15      146.66     11.27 o 
   4   5 -13      249.97      244.49     13.77 o 
   5   5 -13      239.59      244.82     13.66 o 
   6   5 -13       50.69       59.15     14.13 o 
   7   5 -13       95.87      108.83      9.51 o 
   8   5 -13      219.76      229.25     20.78 o 
   9   5 -13       62.76       81.08     14.16 o 
  10   5 -13       88.22       96.01     14.39 o 
  11   5 -13       73.49       83.37     13.65 o 
   1   6 -13      468.37      526.78     20.82 o 
   2   6 -13       45.78       51.06      8.07 o 
   3   6 -13      271.38      252.77     14.93 o 
   4   6 -13       28.95       20.57      6.64 o 
   5   6 -13       66.54       58.57     10.16 o 
   6   6 -13       26.77       23.19      6.09 o 
   7   6 -13      154.70      151.91     11.78 o 
   8   6 -13      186.40      169.13     18.19 o 
   9   6 -13       25.83       37.08     11.75 o 
  10   6 -13        3.54       17.52      8.58 o 
   0   7 -13      162.73      138.55     16.57 o 
   1   7 -13        4.30       23.83     12.49 o 
   2   7 -13       45.07       63.18      9.06 o 
   3   7 -13        2.61       21.81      7.05 o 
   4   7 -13       27.62       35.68      7.90 o 
   5   7 -13       72.78       62.23      9.00 o 
   6   7 -13       60.64       47.12      8.54 o 
   7   7 -13       56.30       66.84      9.18 o 
   1   8 -13       87.55       79.18     10.55 o 
   2   8 -13       88.35       89.43     10.88 o 
   3   8 -13       41.18       34.25      8.62 o 
   0   0 -12     5176.15     5026.83     84.89 o 
   2   0 -12     1103.29     1001.24     21.63 o 
   4   0 -12      988.88     1075.57     35.08 o 
   6   0 -12     1299.47     1296.29     24.36 o 
   8   0 -12     3979.26     3965.50     79.73 o 
  10   0 -12      596.97      537.89     26.49 o 
  12   0 -12      566.12      527.94     27.39 o 
  14   0 -12      179.84      187.99     21.87 o 
   1   1 -12      839.50      822.44     13.91 o 
   2   1 -12      152.58      177.72      6.62 o 
   3   1 -12       88.47       93.20      7.55 o 
   4   1 -12      116.75      113.63      5.41 o 
   5   1 -12      339.95      359.15      9.00 o 
   6   1 -12       17.99       21.94      3.24 o 
   7   1 -12     1185.07     1125.34     15.75 o 
   8   1 -12       56.03       58.14     11.70 o 
   9   1 -12      923.07      859.70     23.72 o 
  10   1 -12       55.64       55.21     11.68 o 
  11   1 -12      342.20      339.45     18.78 o 
  12   1 -12        1.19        9.88      4.54 o 
  13   1 -12       78.62       98.68      6.76 o 
  14   1 -12        9.86        6.62      3.69 o 
  15   1 -12      182.76      167.02     12.83 o 
   0   2 -12     1321.39     1350.82     37.78 o 
   1   2 -12      203.67      198.59     11.34 o 
   2   2 -12      693.37      734.76     19.22 o 
   3   2 -12       44.33       61.53      6.73 o 
   4   2 -12       36.13       38.94      5.70 o 
   5   2 -12      112.52      117.24      8.22 o 
   6   2 -12       40.30       36.58      5.54 o 
   7   2 -12      744.12      735.74     15.43 o 
   8   2 -12      906.87      890.10     24.19 o 
   9   2 -12     1094.27     1152.13     28.14 o 
  10   2 -12      144.51      145.37     10.76 o 
  11   2 -12      165.29      174.59     10.32 o 
  12   2 -12      118.33      122.47     12.22 o 
  13   2 -12       35.18       38.27      7.27 o 
  14   2 -12        3.97       11.29      4.98 o 
   1   3 -12      389.16      370.79     14.36 o 
   2   3 -12      200.00      187.74     10.48 o 
   3   3 -12      502.49      534.32     17.12 o 
   4   3 -12      295.54      285.28     12.56 o 
   5   3 -12       50.21       47.88      6.62 o 
   6   3 -12      418.05      414.03     14.90 o 
   7   3 -12      477.68      464.84     15.74 o 
   8   3 -12       72.66       95.49     12.96 o 
   9   3 -12     1093.84     1107.64     40.04 o 
  10   3 -12      125.03      160.64     16.77 o 
  11   3 -12      397.67      411.11     24.37 o 
  12   3 -12        5.21        9.41      5.74 o 
  13   3 -12      118.59      117.74     10.65 o 
  14   3 -12       50.83       56.24      6.97 o 
   0   4 -12      659.25      663.81     28.54 o 
   1   4 -12      194.37      193.65     11.29 o 
   2   4 -12      328.31      348.70     14.72 o 
   3   4 -12       14.18        6.17      5.42 o 
   4   4 -12      219.19      222.83     12.05 o 
   5   4 -12      314.52      295.31     13.60 o 
   6   4 -12      151.73      164.47     10.47 o 
   7   4 -12       92.21      100.15      8.70 o 
   8   4 -12       73.79       72.57     11.71 o 
   9   4 -12       35.67       52.67     11.48 o 
  10   4 -12        6.27        0.89      7.27 o 
  11   4 -12      184.48      181.13     17.94 o 
  12   4 -12       15.66       31.87     10.71 o 
  13   4 -12      126.51      139.91     16.23 o 
   1   5 -12      323.12      338.90     27.50 o 
   2   5 -12      374.27      338.79     15.43 o 
   3   5 -12      279.23      300.23     14.70 o 
   4   5 -12      132.81      117.70      9.73 o 
   5   5 -12       92.12       92.52      9.19 o 
   6   5 -12      276.12      262.34     13.72 o 
   7   5 -12       70.09       79.66      8.48 o 
   8   5 -12       19.59       30.72     10.40 o 
   9   5 -12       48.40       55.28     11.56 o 
  10   5 -12        9.29       30.91     10.96 o 
  11   5 -12        0.03       31.39     10.22 o 
  12   5 -12       23.73       39.01     11.93 o 
   0   6 -12      276.98      252.48     20.57 o 
   1   6 -12      103.18      112.09     10.81 o 
   2   6 -12      210.57      193.21     12.85 o 
   3   6 -12      124.03      141.33     15.72 o 
   4   6 -12      157.19      144.83     15.33 o 
   5   6 -12      582.83      581.46     49.92 o 
   6   6 -12       19.67       27.54      7.24 o 
   7   6 -12      373.03      365.72     16.95 o 
   8   6 -12       10.82       29.85     12.04 o 
   9   6 -12       50.07       42.39     11.88 o 
  10   6 -12       38.50       34.25     10.68 o 
   1   7 -12      189.68      158.39     16.91 o 
   2   7 -12      303.42      285.78     16.13 o 
   3   7 -12       99.36       96.02     10.24 o 
   4   7 -12      102.95       96.41     10.71 o 
   5   7 -12       35.88       20.85     10.03 o 
   6   7 -12      115.29      111.78     16.16 o 
   7   7 -12       45.54       49.69     14.85 o 
   8   7 -12       39.03       31.58     12.06 o 
   0   8 -12       40.98       55.34     12.54 o 
   1   8 -12       21.40       35.20      8.77 o 
   2   8 -12        4.16       -2.10      5.87 o 
   3   8 -12       27.52       44.39      7.92 o 
   4   8 -12        2.97       10.35      7.71 o 
   5   8 -12      115.35      100.27     14.20 o 
   2   0 -11      777.79      874.99     19.39 o 
   4   0 -11     2390.45     2221.00     81.86 o 
   6   0 -11     1541.00     1657.85     27.02 o 
   8   0 -11     2705.29     2487.02     33.75 o 
  10   0 -11       83.37       60.21     10.20 o 
  12   0 -11      459.14      408.47     16.84 o 
  14   0 -11      556.05      548.82     51.03 o 
   0   1 -11     1208.46     1189.08     32.68 o 
   1   1 -11      881.51      894.37     15.86 o 
   2   1 -11      996.48     1042.35     15.18 o 
   3   1 -11     1318.46     1393.99     17.82 o 
   4   1 -11     1015.84     1001.87     14.69 o 
   5   1 -11     1243.67     1248.15     16.52 o 
   6   1 -11      320.16      348.97      8.20 o 
   7   1 -11       60.89       63.69      3.87 o 
   8   1 -11      587.77      552.40      9.72 o 
   9   1 -11      322.64      317.56     13.98 o 
  10   1 -11      391.72      411.79     15.95 o 
  11   1 -11      156.79      140.39      8.21 o 
  12   1 -11       28.13       30.53      4.76 o 
  13   1 -11      249.29      237.71      9.42 o 
  14   1 -11        4.42        5.24      3.44 o 
  15   1 -11      142.97      130.63     11.18 o 
   1   2 -11      187.09      202.31      9.64 o 
   2   2 -11      888.51      916.50     23.37 o 
   3   2 -11      138.26      161.61      9.14 o 
   4   2 -11      529.81      542.52     15.57 o 
   5   2 -11      672.25      670.74     17.34 o 
   6   2 -11      325.04      343.59     12.30 o 
   7   2 -11     1754.56     1598.18    131.42 o 
   8   2 -11      295.57      300.31     10.27 o 
   9   2 -11      567.30      539.76     25.73 o 
  10   2 -11      219.07      235.76      9.91 o 
  11   2 -11       56.33       63.89      6.11 o 
  12   2 -11      235.42      222.91     10.23 o 
  13   2 -11      109.65      126.04      8.66 o 
  14   2 -11      235.12      251.95     11.62 o 
  15   2 -11       53.70       55.31     12.18 o 
   0   3 -11       58.15       56.93      9.95 o 
   1   3 -11        4.15       11.14      5.42 o 
   2   3 -11       88.03       89.82     10.46 o 
   3   3 -11     1486.82     1482.51     28.63 o 
   4   3 -11      157.04      149.42      9.15 o 
   5   3 -11     1051.67     1051.80     23.52 o 
   6   3 -11       98.41      114.03      8.33 o 
   7   3 -11      394.10      392.21     13.89 o 
   8   3 -11      528.79      513.61     20.80 o 
   9   3 -11       42.72       51.70     10.80 o 
  10   3 -11      761.85      732.72     32.01 o 
  11   3 -11       21.48       37.45     10.73 o 
  12   3 -11       35.13       33.45      8.22 o 
  13   3 -11       63.40       62.51      8.01 o 
  14   3 -11       30.27       34.43     12.91 o 
   1   4 -11      585.08      525.28     17.41 o 
   2   4 -11      177.80      164.80     10.46 o 
   3   4 -11      330.48      306.78     16.14 o 
   4   4 -11      127.47      126.56      9.11 o 
   5   4 -11       18.44       21.48     10.59 o 
   6   4 -11      287.49      281.48     25.09 o 
   7   4 -11      615.11      569.20     33.98 o 
   8   4 -11      487.27      471.97     16.34 o 
   9   4 -11       19.80       25.39      9.48 o 
  10   4 -11      135.13      165.64     16.50 o 
  11   4 -11        5.09        6.75      9.67 o 
  12   4 -11       84.20      103.65     14.79 o 
  13   4 -11       93.17       74.02     12.23 o 
   0   5 -11      772.00      708.46     30.62 o 
   1   5 -11       57.65       54.21      7.66 o 
   2   5 -11      673.57      623.85     20.42 o 
   3   5 -11      114.03      109.35     11.30 o 
   4   5 -11       95.07      102.58      9.22 o 
   5   5 -11      166.31      154.45     10.86 o 
   6   5 -11       93.13       87.80     11.36 o 
   7   5 -11      138.86      138.10     10.87 o 
   8   5 -11       65.77       64.80      8.22 o 
   9   5 -11      292.10      315.04     23.10 o 
  10   5 -11       78.32       82.03     13.92 o 
  11   5 -11       44.68       48.75     12.30 o 
  12   5 -11        5.90       15.00      9.78 o 
   1   6 -11     1001.61      961.02     27.06 o 
   2   6 -11       40.81       45.95      7.32 o 
   3   6 -11      230.63      216.77     13.04 o 
   4   6 -11      150.06      134.74     11.08 o 
   5   6 -11        8.23       12.28      6.21 o 
   6   6 -11      254.81      268.28     14.76 o 
   7   6 -11       20.39       37.80     10.03 o 
   8   6 -11      109.24      101.38      9.79 o 
   9   6 -11      133.86      134.81     16.13 o 
  10   6 -11        1.44       10.92      8.78 o 
  11   6 -11       70.99       54.66     12.90 o 
   0   7 -11       25.90       43.30     10.91 o 
   1   7 -11       14.08       31.57      8.06 o 
   2   7 -11       55.63       72.08     12.41 o 
   3   7 -11       70.70       86.41     14.41 o 
   4   7 -11      355.48      309.21     29.69 o 
   5   7 -11       28.23       22.36      6.84 o 
   6   7 -11      121.30      122.43     17.16 o 
   7   7 -11       10.07       13.74      7.39 o 
   8   7 -11      164.48      169.88     18.60 o 
   9   7 -11       23.43       34.06     11.67 o 
   1   8 -11      149.36      151.90     12.81 o 
   2   8 -11       28.38       34.98      8.65 o 
   3   8 -11       17.73       14.43      7.09 o 
   4   8 -11       22.01       24.16     10.96 o 
   5   8 -11        7.27        3.64      5.93 o 
   6   8 -11       41.80       34.99      8.03 o 
   0   0 -10     4746.50     5072.29     81.19 o 
   2   0 -10     8563.32     8769.12    138.18 o 
   4   0 -10     1252.22     1278.70     28.03 o 
   6   0 -10      169.55      171.88     17.10 o 
   8   0 -10       64.35       78.93      4.87 o 
  10   0 -10      351.61      377.44     20.94 o 
  12   0 -10       56.25       55.22     10.00 o 
  14   0 -10      131.67      128.99     17.80 o 
   1   1 -10      295.77      268.84     10.15 o 
   2   1 -10      557.80      589.01     15.13 o 
   3   1 -10     1897.07     1903.07     39.86 o 
   4   1 -10      340.64      310.84      8.49 o 
   5   1 -10      741.91      757.95     12.39 o 
   6   1 -10      219.62      234.05      6.41 o 
   7   1 -10      709.22      669.52     13.02 o 
   8   1 -10       53.02       60.33      3.28 o 
   9   1 -10     1043.86     1077.48     25.04 o 
  10   1 -10      148.55      138.62      9.43 o 
  11   1 -10      290.69      285.58     10.77 o 
  12   1 -10        2.28       14.78      3.94 o 
  13   1 -10       34.33       46.53      4.90 o 
  14   1 -10        8.45        7.13      3.95 o 
  15   1 -10        1.49        1.41      9.88 o 
   0   2 -10     1926.77     1885.37     42.95 o 
   1   2 -10     1098.81     1078.63     28.04 o 
   2   2 -10      461.22      462.74     21.96 o 
   3   2 -10      546.89      608.32     15.98 o 
   4   2 -10      334.77      366.75     12.27 o 
   5   2 -10      607.51      610.24     24.34 o 
   6   2 -10      685.26      721.28     19.08 o 
   7   2 -10     1275.21     1276.92     32.95 o 
   8   2 -10      269.63      264.25      9.99 o 
   9   2 -10      285.58      280.47     18.57 o 
  10   2 -10      529.03      496.13     13.65 o 
  11   2 -10        9.39        9.90      3.99 o 
  12   2 -10       96.98      111.61      7.42 o 
  13   2 -10       94.97       81.07      6.70 o 
  14   2 -10        4.52       15.09      6.28 o 
  15   2 -10        5.19        8.40      8.77 o 
   1   3 -10      815.63      780.86     19.42 o 
   2   3 -10      162.28      180.35      9.60 o 
   3   3 -10      354.52      403.89     13.92 o 
   4   3 -10     1518.35     1512.88     28.36 o 
   5   3 -10        8.37        6.83      4.61 o 
   6   3 -10      126.28      118.70      8.02 o 
   7   3 -10      425.67      400.51     18.15 o 
   8   3 -10      437.06      408.40     10.61 o 
   9   3 -10      701.29      751.32     19.11 o 
  10   3 -10      109.43      109.99     13.17 o 
  11   3 -10      767.84      732.80     31.31 o 
  12   3 -10       30.80       38.90      9.51 o 
  13   3 -10       62.87       79.14      7.02 o 
  14   3 -10       47.47       64.05     14.25 o 
  15   3 -10       25.65       26.04     10.65 o 
   0   4 -10      694.40      686.54     27.62 o 
   1   4 -10      245.52      252.33     12.20 o 
   2   4 -10       10.55       14.46      5.39 o 
   3   4 -10       95.82       71.66     11.43 o 
   4   4 -10      285.24      282.50     12.66 o 
   5   4 -10       45.03       45.88      6.52 o 
   6   4 -10      130.64      128.95      8.98 o 
   7   4 -10      407.52      377.05     14.39 o 
   8   4 -10      486.21      484.02     25.28 o 
   9   4 -10       72.17       67.30     11.12 o 
  10   4 -10      516.66      526.79     27.28 o 
  11   4 -10      385.24      373.27     23.47 o 
  12   4 -10      181.18      196.45     17.47 o 
  13   4 -10      134.19      139.11     11.54 o 
  14   4 -10        2.20       10.28      7.90 o 
   1   5 -10      265.94      217.13     12.06 o 
   2   5 -10       21.80       27.15      6.38 o 
   3   5 -10       19.81       33.77     14.09 o 
   4   5 -10      598.25      555.48     18.83 o 
   5   5 -10        4.53       10.32     10.47 o 
   6   5 -10       69.68       58.12      7.14 o 
   7   5 -10       19.16       16.75      5.03 o 
   8   5 -10       69.16       60.85      7.11 o 
   9   5 -10      270.97      323.12     22.58 o 
  10   5 -10       27.61       41.42     10.61 o 
  11   5 -10      171.11      160.03     17.31 o 
  12   5 -10      102.54      109.32     15.02 o 
  13   5 -10        7.61       24.53      7.93 o 
   0   6 -10      827.10      814.82     34.76 o 
   1   6 -10      122.55      142.68     10.99 o 
   2   6 -10       93.66      108.42      9.96 o 
   3   6 -10      248.13      242.30     18.78 o 
   4   6 -10       67.13       54.26      7.53 o 
   5   6 -10      187.45      178.49     12.20 o 
   6   6 -10      118.09      113.43     11.53 o 
   7   6 -10       34.31       53.41      7.67 o 
   8   6 -10      293.59      282.45     14.69 o 
   9   6 -10       67.23       90.72     14.41 o 
  10   6 -10       46.82       57.24     11.62 o 
  11   6 -10       78.72       78.18     12.90 o 
   1   7 -10       75.51       75.87      9.52 o 
   2   7 -10      142.27      136.76     11.31 o 
   3   7 -10       22.84       24.21      7.17 o 
   4   7 -10      201.92      204.37     20.56 o 
   5   7 -10       40.20       53.54      8.36 o 
   6   7 -10       23.27       32.17     18.66 o 
   7   7 -10       42.25       31.09      7.58 o 
   8   7 -10        9.18       26.14     10.16 o 
   9   7 -10       72.89       83.78     14.18 o 
   0   8 -10        7.42       19.08      9.68 o 
   1   8 -10       10.84       23.14     10.79 o 
   2   8 -10        0.83        5.84      6.81 o 
   3   8 -10      129.97      114.69     11.32 o 
   4   8 -10       27.20       28.00      7.48 o 
   5   8 -10      143.44      142.37     12.54 o 
   6   8 -10        5.05       18.64      8.14 o 
   7   8 -10        7.27       14.46      8.49 o 
   2   0  -9      745.68      777.95     16.43 o 
   4   0  -9      787.61      760.30     33.66 o 
   6   0  -9     1265.49     1264.44     20.66 o 
   8   0  -9     1023.74      912.27     15.16 o 
  10   0  -9      241.86      220.76     15.49 o 
  12   0  -9      761.52      694.85     25.18 o 
  14   0  -9      648.92      558.62     29.72 o 
  16   0  -9      271.01      300.20     23.77 o 
   0   1  -9       11.97        7.41      4.90 o 
   1   1  -9      930.22      880.67     17.90 o 
   2   1  -9       49.29       34.99      7.73 o 
   3   1  -9     2498.18     2779.00     36.41 o 
   4   1  -9     1325.13     1379.54     23.05 o 
   5   1  -9      285.42      239.32      6.90 o 
   6   1  -9      158.21      195.25      5.57 o 
   7   1  -9      978.34     1052.30     13.11 o 
   8   1  -9       40.38       37.29      2.47 o 
   9   1  -9     1146.10     1071.80     24.05 o 
  10   1  -9       32.71       45.46      4.98 o 
  11   1  -9      734.95      696.47     16.20 o 
  12   1  -9       34.56       32.09      3.98 o 
  13   1  -9      193.09      191.56      9.75 o 
  14   1  -9       27.11       18.32      5.89 o 
  15   1  -9      165.51      176.56     12.86 o 
  16   1  -9        1.44       13.58      6.50 o 
   1   2  -9     1815.06     1910.73     29.82 o 
   2   2  -9      761.82      729.78     17.04 o 
   3   2  -9      486.12      497.48     13.85 o 
   4   2  -9      414.10      418.50     12.63 o 
   5   2  -9       32.19       29.25      4.55 o 
   6   2  -9      775.45      757.99     16.98 o 
   7   2  -9      217.80      238.17      9.30 o 
   8   2  -9      540.45      511.61     13.27 o 
   9   2  -9      200.16      199.15     10.03 o 
  10   2  -9       57.11       51.44      5.05 o 
  11   2  -9       62.75       57.93      5.44 o 
  12   2  -9      409.91      421.39     11.54 o 
  13   2  -9      249.39      273.31      9.62 o 
  14   2  -9      331.19      333.99     24.85 o 
  15   2  -9       51.14       61.63     13.22 o 
   0   3  -9      908.73      864.81     27.95 o 
   1   3  -9      495.85      480.48     15.61 o 
   2   3  -9      240.51      268.50     11.05 o 
   3   3  -9     1076.10     1221.77     24.05 o 
   4   3  -9       27.19       26.52      5.06 o 
   5   3  -9      992.53     1054.91     22.25 o 
   6   3  -9      196.20      187.99      9.50 o 
   7   3  -9      278.11      288.50      8.49 o 
   8   3  -9      148.17      150.54      6.42 o 
   9   3  -9       63.37       75.10      6.50 o 
  10   3  -9       63.24       67.39      6.44 o 
  11   3  -9        8.86       13.69      7.72 o 
  12   3  -9       75.69       74.72     11.30 o 
  13   3  -9       76.19       85.77      7.21 o 
  14   3  -9       98.48       94.98     14.89 o 
  15   3  -9      156.47      174.13     19.53 o 
   1   4  -9     1222.73     1208.52     44.13 o 
   2   4  -9     1186.13     1144.60     43.42 o 
   3   4  -9      201.75      179.91     10.23 o 
   4   4  -9      320.25      317.29     12.86 o 
   5   4  -9     1073.30     1027.77     23.65 o 
   6   4  -9      821.27      867.27     21.55 o 
   7   4  -9      283.71      281.68     12.16 o 
   8   4  -9      243.96      247.13     11.38 o 
   9   4  -9      106.63       96.29     12.46 o 
  10   4  -9       38.42       50.26     10.15 o 
  11   4  -9       92.96       97.67     13.25 o 
  12   4  -9      234.41      224.35     17.99 o 
  13   4  -9      102.77      123.87     16.84 o 
  14   4  -9      107.39       81.90     14.80 o 
   0   5  -9      113.56      101.57     12.44 o 
   1   5  -9       85.51       71.12      7.75 o 
   2   5  -9      510.83      532.31     18.16 o 
   3   5  -9      343.57      318.44     24.45 o 
   4   5  -9      354.96      338.13     14.44 o 
   5   5  -9      638.36      603.03     19.19 o 
   6   5  -9       95.26       85.15      8.03 o 
   7   5  -9       35.71       35.56      6.44 o 
   8   5  -9      256.45      245.93     12.37 o 
   9   5  -9       31.39       42.93     10.51 o 
  10   5  -9       97.42      117.65     14.40 o 
  11   5  -9        5.74       23.78      9.71 o 
  12   5  -9       29.88       22.86      8.85 o 
  13   5  -9      106.51      108.33     10.97 o 
   1   6  -9      480.31      488.87     18.56 o 
   2   6  -9      170.11      155.95     13.32 o 
   3   6  -9      126.95      119.66     11.32 o 
   4   6  -9      211.03      219.66     12.98 o 
   5   6  -9      139.51      150.10     10.91 o 
   6   6  -9      140.50      121.37      9.90 o 
   7   6  -9       13.26       22.18      6.23 o 
   8   6  -9       13.43       25.21      6.06 o 
   9   6  -9      176.31      142.90     15.96 o 
  10   6  -9       67.11       70.59     12.64 o 
  11   6  -9       32.24       42.80     11.82 o 
  12   6  -9      130.81      139.78     18.82 o 
   0   7  -9       59.18       47.23     12.15 o 
   1   7  -9        0.19       -4.45      6.43 o 
   2   7  -9      107.03       96.47     15.69 o 
   3   7  -9      126.42      109.56     10.37 o 
   4   7  -9       40.60       46.54      8.06 o 
   5   7  -9      179.02      150.56     11.95 o 
   6   7  -9       37.01       52.26     11.04 o 
   7   7  -9       55.67       56.13      8.33 o 
   8   7  -9      382.69      382.33     23.64 o 
   9   7  -9        1.52       25.87     11.29 o 
  10   7  -9      253.25      250.79     21.92 o 
   1   8  -9       68.45       56.69      9.50 o 
   2   8  -9       44.62       29.86      7.28 o 
   3   8  -9       16.46       25.99      7.40 o 
   4   8  -9       40.47       54.70      8.68 o 
   5   8  -9       48.86       56.99      9.51 o 
   6   8  -9        3.33        6.42      9.83 o 
   7   8  -9       81.23       92.36     10.74 o 
   0   9  -9       45.39       51.64     13.51 o 
   1   9  -9       17.01       26.65      7.85 o 
   2   9  -9       20.20       44.82     12.72 o 
   0   0  -8    32363.35    33184.87    401.36 o 
   2   0  -8      633.05      682.84     14.30 o 
   4   0  -8      327.07      342.72      9.71 o 
   6   0  -8       95.25      103.66      5.24 o 
   8   0  -8      836.16      727.69     49.07 o 
  10   0  -8      201.91      190.32     13.58 o 
  12   0  -8      246.89      262.39     12.52 o 
  14   0  -8      211.06      200.95     18.00 o 
  16   0  -8        7.79       12.89      7.64 o 
   1   1  -8     5528.45     5869.03     61.73 o 
   2   1  -8     1254.03     1311.02     21.61 o 
   3   1  -8      250.79      258.14      8.99 o 
   4   1  -8      448.08      512.96     12.50 o 
   5   1  -8       90.29      100.76      6.64 o 
   6   1  -8      278.73      338.15      7.34 o 
   7   1  -8      723.30      756.09     13.34 o 
   8   1  -8      211.78      211.53      8.83 o 
   9   1  -8      448.25      450.80     14.71 o 
  10   1  -8       20.98       24.98      4.22 o 
  11   1  -8      238.13      224.35      8.05 o 
  12   1  -8       16.78       13.65      3.37 o 
  13   1  -8       85.29       99.58      6.04 o 
  14   1  -8       11.17       12.44      5.17 o 
  15   1  -8      233.72      217.39     13.75 o 
  16   1  -8        0.26        4.37      5.23 o 
   0   2  -8     3885.66     3817.44     65.07 o 
   1   2  -8       36.94       37.64      5.02 o 
   2   2  -8      356.59      308.66     10.58 o 
   3   2  -8      283.17      278.59      9.98 o 
   4   2  -8      475.32      421.87     12.16 o 
   5   2  -8      134.55      154.75      7.53 o 
   6   2  -8      178.88      164.00      7.70 o 
   7   2  -8      178.48      168.00     14.05 o 
   8   2  -8      501.46      486.80     10.35 o 
   9   2  -8      110.00      116.35      7.78 o 
  10   2  -8      238.58      236.84     10.94 o 
  11   2  -8       12.45       12.86      3.70 o 
  12   2  -8       86.70       94.64      7.61 o 
  13   2  -8       37.44       38.46      4.20 o 
  14   2  -8        4.76       11.33      6.35 o 
  15   2  -8       33.99       27.00      9.44 o 
  16   2  -8       81.02       79.39     13.72 o 
   1   3  -8      245.58      221.05      9.78 o 
   2   3  -8      278.21      279.38     11.00 o 
   3   3  -8     1521.60     1534.07     48.80 o 
   4   3  -8      212.69      219.64      9.92 o 
   5   3  -8      123.62      120.97      7.55 o 
   6   3  -8      741.28      712.72     12.72 o 
   7   3  -8      177.02      159.69      6.23 o 
   8   3  -8       36.79       29.74      3.55 o 
   9   3  -8     2025.92     1959.81     27.88 o 
  10   3  -8       14.30       14.51      4.63 o 
  11   3  -8      642.37      652.17     18.42 o 
  12   3  -8        6.68        6.78     10.56 o 
  13   3  -8      141.49      153.47     10.20 o 
  14   3  -8       89.17       90.44     14.51 o 
  15   3  -8       30.80       35.68     11.80 o 
   0   4  -8      670.14      613.61     49.75 o 
   1   4  -8      105.54      112.33      9.84 o 
   2   4  -8     1921.69     1919.54     35.62 o 
   3   4  -8      242.41      271.53     11.81 o 
   4   4  -8      168.47      162.61     13.91 o 
   5   4  -8       67.66       72.90      6.61 o 
   6   4  -8       55.00       70.09      7.16 o 
   7   4  -8      379.79      424.60     14.49 o 
   8   4  -8      259.06      246.61     11.15 o 
   9   4  -8      121.82      123.86      8.23 o 
  10   4  -8      302.88      294.97     19.62 o 
  11   4  -8      204.26      205.09     16.80 o 
  12   4  -8      215.87      202.88     12.89 o 
  13   4  -8      383.03      448.41     44.02 o 
  14   4  -8        1.47        7.74     10.69 o 
   1   5  -8       95.66       78.02      7.82 o 
   2   5  -8      414.11      427.74     15.88 o 
   3   5  -8      131.16      106.52      8.99 o 
   4   5  -8      160.66      147.70     10.00 o 
   5   5  -8      286.11      274.18     13.48 o 
   6   5  -8      423.34      398.46     19.83 o 
   7   5  -8       77.57       96.06      8.33 o 
   8   5  -8       37.78       35.24      5.85 o 
   9   5  -8      309.65      305.19     18.41 o 
  10   5  -8       36.52       24.53      9.22 o 
  11   5  -8       83.96      106.62     13.28 o 
  12   5  -8       47.79       56.17      9.13 o 
  13   5  -8        2.91       10.37      5.88 o 
   0   6  -8      295.23      301.57     20.85 o 
   1   6  -8      103.59      107.94      9.57 o 
   2   6  -8      331.08      313.84     15.05 o 
   3   6  -8       55.33       57.98     10.03 o 
   4   6  -8        4.37        5.52      5.01 o 
   5   6  -8      606.10      561.52     19.65 o 
   6   6  -8      213.41      232.21     13.02 o 
   7   6  -8      281.61      262.89     13.74 o 
   8   6  -8      220.68      203.83     12.19 o 
   9   6  -8       14.76       13.54      9.92 o 
  10   6  -8      168.98      201.74     18.42 o 
  11   6  -8       21.33       33.32     11.51 o 
  12   6  -8      105.23      115.99     13.41 o 
   1   7  -8      307.52      300.17     15.48 o 
   2   7  -8      687.39      653.45     22.89 o 
   3   7  -8       22.91       30.18      7.59 o 
   4   7  -8      350.46      323.95     23.22 o 
   5   7  -8       35.39       31.43      8.55 o 
   6   7  -8      145.49      146.27     11.95 o 
   7   7  -8      273.35      317.68     16.11 o 
   8   7  -8       55.03       70.94      9.09 o 
   9   7  -8      115.98      109.12     15.90 o 
  10   7  -8        3.19        8.89      8.36 o 
   0   8  -8        1.64       27.48     12.51 o 
   1   8  -8       47.04       50.65     10.58 o 
   2   8  -8       50.47       64.22      8.80 o 
   3   8  -8      127.31      127.88     11.65 o 
   4   8  -8       14.74        7.90      6.46 o 
   5   8  -8      367.51      354.78     18.47 o 
   6   8  -8       82.79       59.07      8.82 o 
   7   8  -8      108.40      117.58     17.89 o 
   8   8  -8       62.94       52.05     21.00 o 
   1   9  -8       40.87       41.17     12.08 o 
   2   9  -8      127.38      140.84     13.46 o 
   3   9  -8       14.73       19.98      7.82 o 
   4   9  -8      255.19      281.98     17.77 o 
   2   0  -7      316.65      375.32     11.90 o 
   4   0  -7     1045.90      963.49     16.11 o 
   6   0  -7     2468.00     2260.51     42.62 o 
   8   0  -7      281.18      263.45     14.82 o 
  10   0  -7       10.51       20.01      5.16 o 
  12   0  -7      592.38      558.78     17.56 o 
  14   0  -7      882.17      803.18     35.40 o 
  16   0  -7      256.15      240.38     20.83 o 
   0   1  -7     2952.29     3161.89     52.78 o 
   1   1  -7      633.38      598.56     13.06 o 
   2   1  -7     2191.22     2290.67     29.66 o 
   3   1  -7     2907.99     2701.37     33.33 o 
   4   1  -7      580.60      596.59     12.73 o 
   5   1  -7     2218.79     2545.52     31.49 o 
   6   1  -7      172.21      216.61      5.38 o 
   7   1  -7      902.75      840.01     13.37 o 
   8   1  -7       17.68       18.69      1.78 o 
   9   1  -7       83.84       94.77      5.81 o 
  10   1  -7      121.53      110.68      6.27 o 
  11   1  -7      141.11      134.94      6.27 o 
  12   1  -7      136.67      111.59      5.84 o 
  13   1  -7      866.84      834.87     15.79 o 
  14   1  -7       22.25       20.37      6.01 o 
  15   1  -7      172.05      164.98     12.13 o 
  16   1  -7       78.43       83.44     15.72 o 
   1   2  -7      221.84      253.42     11.43 o 
   2   2  -7      809.36      826.05     16.75 o 
   3   2  -7      508.13      477.96     16.23 o 
   4   2  -7      193.77      164.27      7.58 o 
   5   2  -7      368.35      399.89     18.50 o 
   6   2  -7      303.62      266.47      9.13 o 
   7   2  -7       97.45      105.31      5.58 o 
   8   2  -7      197.51      185.19      4.93 o 
   9   2  -7       80.97       70.39      5.68 o 
  10   2  -7       39.28       30.25      4.97 o 
  11   2  -7      105.74      106.90      5.68 o 
  12   2  -7      752.45      713.76     14.27 o 
  13   2  -7       93.61       95.67      5.74 o 
  14   2  -7      211.33      201.06     12.61 o 
  15   2  -7      111.57       92.99      9.59 o 
  16   2  -7      118.85      139.23     17.74 o 
   0   3  -7     3142.19     3073.90     59.67 o 
   1   3  -7     1569.36     1539.30     26.13 o 
   2   3  -7       89.20      135.99      7.73 o 
   3   3  -7     2112.67     2003.46     38.09 o 
   4   3  -7       78.08      102.95      9.01 o 
   5   3  -7     1906.97     1936.18     22.09 o 
   6   3  -7      247.11      262.94      7.44 o 
   7   3  -7      642.52      663.80     14.44 o 
   8   3  -7       44.56       48.37      3.96 o 
   9   3  -7      130.52      127.00     12.63 o 
  10   3  -7      490.99      510.63     15.24 o 
  11   3  -7      137.51      145.40      7.77 o 
  12   3  -7       72.61       74.36      6.07 o 
  13   3  -7        5.47       14.41      6.40 o 
  14   3  -7       88.45       97.90     15.44 o 
  15   3  -7       86.68      116.39     17.08 o 
   1   4  -7      312.64      285.95      9.35 o 
   2   4  -7      734.93      684.89     18.08 o 
   3   4  -7      455.63      440.96     29.53 o 
   4   4  -7      537.92      547.86     16.28 o 
   5   4  -7      202.45      224.50     10.70 o 
   6   4  -7       81.76       72.08      4.90 o 
   7   4  -7      599.71      570.36     11.97 o 
   8   4  -7      608.32      585.86     16.74 o 
   9   4  -7       65.16       66.68      6.60 o 
  10   4  -7       56.18       79.03     11.56 o 
  11   4  -7      111.69      142.93     14.52 o 
  12   4  -7      210.39      208.24     12.64 o 
  13   4  -7       66.46       53.57     12.11 o 
  14   4  -7       53.59       66.98     12.90 o 
  15   4  -7       30.74       37.89     12.00 o 
   0   5  -7      319.07      334.48     19.57 o 
   1   5  -7      439.63      419.37     18.16 o 
   2   5  -7      228.77      243.23     19.75 o 
   3   5  -7      602.57      578.02     20.62 o 
   4   5  -7      114.93      114.81      8.97 o 
   5   5  -7      259.32      261.88     12.48 o 
   6   5  -7       52.11       60.72      6.99 o 
   7   5  -7      221.34      182.07     10.45 o 
   8   5  -7       32.25       43.47      6.28 o 
   9   5  -7       89.95       94.70      8.23 o 
  10   5  -7      254.64      229.53     18.10 o 
  11   5  -7      164.02      176.92     17.40 o 
  12   5  -7       71.57       94.30     22.86 o 
  13   5  -7       23.26       48.18     13.06 o 
  14   5  -7       32.77       19.03      8.69 o 
   1   6  -7     1068.26     1043.81     26.71 o 
   2   6  -7      214.90      220.97     15.81 o 
   3   6  -7      157.44      127.67      9.81 o 
   4   6  -7      356.73      336.24     15.07 o 
   5   6  -7       34.15       46.30     15.80 o 
   6   6  -7      162.90      168.68     13.15 o 
   7   6  -7       38.46       54.87      7.12 o 
   8   6  -7      273.83      254.14     16.96 o 
   9   6  -7       51.86       70.71      8.20 o 
  10   6  -7       16.49       24.03      9.00 o 
  11   6  -7      113.43      119.52     11.31 o 
  12   6  -7       98.85      114.29     10.92 o 
   0   7  -7       39.32       45.83     10.77 o 
   1   7  -7      126.56      131.57     21.64 o 
   2   7  -7       10.71       21.41      6.46 o 
   3   7  -7       70.12       63.41      9.44 o 
   4   7  -7      176.23      156.57     16.42 o 
   5   7  -7      156.68      150.42     11.72 o 
   6   7  -7      372.52      307.69     15.86 o 
   7   7  -7       82.33       62.71      8.18 o 
   8   7  -7      253.49      246.25     14.43 o 
   9   7  -7       15.51       22.02      6.54 o 
  10   7  -7      191.36      179.04     13.26 o 
  11   7  -7       81.65       87.84     10.50 o 
   1   8  -7      231.92      248.72     15.32 o 
   2   8  -7      115.12      119.11     19.32 o 
   3   8  -7       20.37       17.64      9.89 o 
   4   8  -7       25.52       22.56      7.24 o 
   5   8  -7       37.85       42.94      8.03 o 
   6   8  -7       48.66       50.58     13.78 o 
   7   8  -7      157.02      159.42     20.36 o 
   8   8  -7       19.70       26.34      7.79 o 
   0   9  -7       64.04       61.07     13.92 o 
   1   9  -7       43.02       70.45     10.05 o 
   2   9  -7       67.67       63.08      9.31 o 
   3   9  -7       14.78       22.15      7.65 o 
   4   9  -7        8.08       19.70      7.23 o 
   5   9  -7       47.74       33.02      8.15 o 
   0   0  -6    36056.24    36016.61    428.05 o 
   2   0  -6     6760.50     7371.02     80.60 o 
   4   0  -6     2649.60     2615.02     38.40 o 
   6   0  -6      666.41      740.37     11.59 o 
   8   0  -6     1562.87     1852.30     40.46 o 
  10   0  -6      548.20      510.76     15.23 o 
  12   0  -6      246.93      254.40     11.54 o 
  14   0  -6      128.56      105.84     14.20 o 
  16   0  -6       28.43       36.93     10.38 o 
   1   1  -6     2280.29     2225.41     28.06 o 
   2   1  -6      222.83      222.41      7.41 o 
   3   1  -6      466.58      413.01     13.00 o 
   4   1  -6     2205.79     2239.66     27.81 o 
   5   1  -6     1653.72     1978.89     25.19 o 
   6   1  -6      598.87      661.96      9.15 o 
   7   1  -6      124.11      137.63      5.66 o 
   8   1  -6        8.08       10.67      3.33 o 
   9   1  -6      523.64      485.81     11.51 o 
  10   1  -6       38.00       36.29      3.69 o 
  11   1  -6      937.76      930.72     15.50 o 
  12   1  -6      246.49      239.90      9.80 o 
  13   1  -6      123.88      110.89      5.83 o 
  14   1  -6       57.40       51.95      7.49 o 
  15   1  -6       37.76       38.12      7.11 o 
  16   1  -6       45.85       50.28      8.40 o 
   0   2  -6        5.60        9.37      5.26 o 
   1   2  -6      812.59      879.07     16.78 o 
   2   2  -6     1495.33     1416.61     22.26 o 
   3   2  -6      998.62      972.06     17.61 o 
   4   2  -6      473.99      445.34     16.25 o 
   5   2  -6       59.73       72.79      5.13 o 
   6   2  -6       70.98       75.97      3.27 o 
   7   2  -6      122.64      115.74      5.16 o 
   8   2  -6       18.22       23.06      2.09 o 
   9   2  -6      295.87      312.20     19.00 o 
  10   2  -6      853.78      869.63     17.12 o 
  11   2  -6       64.96       72.40      5.55 o 
  12   2  -6       75.87       77.06      4.97 o 
  13   2  -6       34.84       32.51      4.58 o 
  14   2  -6        3.04        1.10      6.37 o 
  15   2  -6       89.58      100.77     11.07 o 
  16   2  -6       27.44       34.07      7.15 o 
   1   3  -6      387.17      332.50      5.77 o 
   2   3  -6      326.48      388.24     11.93 o 
   3   3  -6     1315.90     1354.60     31.02 o 
   4   3  -6     3301.74     3259.93     41.93 o 
   5   3  -6      804.91      802.27     12.23 o 
   6   3  -6      410.73      471.41     12.49 o 
   7   3  -6      353.78      315.47      8.14 o 
   8   3  -6        1.02        2.32      2.57 o 
   9   3  -6     3413.19     3342.14     34.42 o 
  10   3  -6      226.46      232.06     10.19 o 
  11   3  -6     2124.48     2013.22     28.92 o 
  12   3  -6      122.13      136.15     11.87 o 
  13   3  -6       73.08       75.32     12.11 o 
  14   3  -6      191.58      187.51     18.99 o 
  15   3  -6        3.69       17.36     10.76 o 
  16   3  -6      113.08      126.41     17.22 o 
   0   4  -6      105.56       81.49      9.68 o 
   1   4  -6      113.62      122.99      5.22 o 
   2   4  -6      722.51      771.78     18.88 o 
   3   4  -6       56.46       85.02      7.18 o 
   4   4  -6      459.76      466.59     14.65 o 
   5   4  -6       26.95       33.41      5.47 o 
   6   4  -6      485.83      461.10     14.56 o 
   7   4  -6      125.86      112.06      7.88 o 
   8   4  -6      366.94      325.49     12.37 o 
   9   4  -6       76.38       73.23     12.81 o 
  10   4  -6      834.61      839.13     31.13 o 
  11   4  -6      363.24      391.12     24.77 o 
  12   4  -6      171.47      173.17     11.57 o 
  13   4  -6      130.76      138.23     17.23 o 
  14   4  -6       16.53        9.87      7.55 o 
  15   4  -6       11.36       28.42     10.86 o 
   1   5  -6      797.57      797.85     35.41 o 
   2   5  -6       42.89       42.27      6.16 o 
   3   5  -6       42.73       48.46      6.78 o 
   4   5  -6       67.96       65.61      8.27 o 
   5   5  -6      216.37      219.01     12.20 o 
   6   5  -6       51.77       54.53      6.67 o 
   7   5  -6      413.16      420.26     16.10 o 
   8   5  -6       20.75       22.25      5.59 o 
   9   5  -6      217.34      214.73     11.20 o 
  10   5  -6        4.09        7.19      6.86 o 
  11   5  -6      296.63      287.10     14.98 o 
  12   5  -6       24.83       37.11      7.36 o 
  13   5  -6       53.58       55.88     13.62 o 
  14   5  -6       35.57       49.77     12.03 o 
   0   6  -6     1700.33     1675.43     48.42 o 
   1   6  -6       46.90       40.21      7.12 o 
   2   6  -6      622.51      576.39     19.26 o 
   3   6  -6       87.90       92.98      9.09 o 
   4   6  -6        2.57        5.80     14.12 o 
   5   6  -6      603.81      574.61     19.48 o 
   6   6  -6      181.68      197.31     13.66 o 
   7   6  -6      105.83      111.21     12.36 o 
   8   6  -6      120.79      131.50     10.09 o 
   9   6  -6       26.18       32.96      9.89 o 
  10   6  -6       27.85       37.02     10.26 o 
  11   6  -6       19.19       33.16      7.43 o 
  12   6  -6        4.57       11.95      6.49 o 
  13   6  -6      188.89      175.57     19.72 o 
   1   7  -6      546.95      517.55     19.98 o 
   2   7  -6      401.06      417.11     38.27 o 
   3   7  -6       34.65       41.98      7.19 o 
   4   7  -6       31.24       32.87      7.44 o 
   5   7  -6        9.73        4.41      7.25 o 
   6   7  -6       18.14       33.91      8.66 o 
   7   7  -6       74.25       57.36      8.06 o 
   8   7  -6       81.75       77.34      9.14 o 
   9   7  -6       19.75       21.77      6.61 o 
  10   7  -6        5.16       15.88      6.68 o 
  11   7  -6        1.58        7.52      6.98 o 
   0   8  -6       66.45       79.22     13.72 o 
   1   8  -6       38.65       55.93      9.02 o 
   2   8  -6        6.99       18.62      6.99 o 
   3   8  -6       84.48       95.40     10.49 o 
   4   8  -6       27.89       32.52      8.42 o 
   5   8  -6      245.47      235.67     14.79 o 
   6   8  -6       19.63       23.47      7.23 o 
   7   8  -6       44.37       46.68      8.56 o 
   8   8  -6      100.24      104.07     10.97 o 
   9   8  -6        8.92       11.96      6.22 o 
   1   9  -6       20.32       29.23      7.83 o 
   2   9  -6      160.90      179.27     14.25 o 
   3   9  -6       43.45       48.68      8.37 o 
   4   9  -6      312.53      327.69     21.98 o 
   5   9  -6        0.92       12.56      5.85 o 
   2   0  -5     2170.26     2105.12     24.64 o 
   4   0  -5     6311.75     6116.95     67.80 o 
   6   0  -5     2263.89     2247.87     42.56 o 
   8   0  -5      845.36      895.42     29.54 o 
  10   0  -5      192.16      184.10     13.15 o 
  12   0  -5      882.00      818.48     20.17 o 
  14   0  -5      719.25      684.77     32.14 o 
  16   0  -5      234.92      201.39     19.29 o 
   0   1  -5     4549.72     4674.56     67.21 o 
   1   1  -5    10825.85    11082.22     99.87 o 
   2   1  -5     3732.75     3847.18     40.51 o 
   3   1  -5      277.22      300.03      7.79 o 
   4   1  -5      702.10      757.24     12.91 o 
   5   1  -5     1441.51     1516.51     15.57 o 
   6   1  -5     1974.73     2089.99     20.98 o 
   7   1  -5      514.06      477.96     11.49 o 
   8   1  -5      600.77      633.32     15.31 o 
   9   1  -5      261.65      286.92      7.66 o 
  10   1  -5      400.49      387.54      9.17 o 
  11   1  -5      118.77      130.60      5.80 o 
  12   1  -5      797.20      772.06     19.17 o 
  13   1  -5      342.61      277.77     21.01 o 
  14   1  -5       12.38       10.98      9.54 o 
  15   1  -5       45.99       54.84     11.19 o 
  16   1  -5       32.12       29.94      6.64 o 
  17   1  -5      119.81       96.98     13.21 o 
   1   2  -5       34.70       32.60      2.86 o 
   2   2  -5      626.36      667.20     13.79 o 
   3   2  -5     2291.33     2394.36     30.43 o 
   4   2  -5      848.50      876.85     19.00 o 
   5   2  -5      418.05      435.18      7.11 o 
   6   2  -5      460.86      465.80      7.44 o 
   7   2  -5     1042.47     1014.21     22.49 o 
   8   2  -5      901.71      838.28     23.51 o 
   9   2  -5       10.56       15.34      3.96 o 
  10   2  -5       24.74       27.07      5.43 o 
  11   2  -5      281.15      283.98      9.79 o 
  12   2  -5      485.17      487.99     11.21 o 
  13   2  -5      154.41      144.08     10.54 o 
  14   2  -5      112.00      113.80      9.78 o 
  15   2  -5       18.61        9.60      4.74 o 
  16   2  -5       27.38       13.06      5.98 o 
   0   3  -5      142.93      101.54      4.31 o 
   1   3  -5     1782.95     1729.38     28.24 o 
   2   3  -5      242.16      156.86      8.18 o 
   3   3  -5     1719.46     1719.42     26.77 o 
   4   3  -5      114.10      117.14      3.85 o 
   5   3  -5     1487.34     1398.69     22.45 o 
   6   3  -5     1876.63     1885.54     21.53 o 
   7   3  -5      437.44      425.03      9.31 o 
   8   3  -5      863.20      825.82     13.84 o 
   9   3  -5      104.91      109.41     12.15 o 
  10   3  -5      978.80      984.00     18.23 o 
  11   3  -5      114.49      118.01      7.09 o 
  12   3  -5     1347.47     1257.53     22.54 o 
  13   3  -5      282.07      278.57     13.77 o 
  14   3  -5       10.56       17.62      8.48 o 
  15   3  -5      350.09      347.45     26.38 o 
  16   3  -5       16.27       19.70     10.02 o 
   1   4  -5       66.68       75.11      6.55 o 
   2   4  -5      920.09      818.82     26.97 o 
   3   4  -5      417.36      432.27     13.72 o 
   4   4  -5      179.40      194.22      9.54 o 
   5   4  -5      109.39      102.40      7.34 o 
   6   4  -5      112.85      112.95      7.60 o 
   7   4  -5       30.47       25.79      5.04 o 
   8   4  -5      303.88      300.97     11.74 o 
   9   4  -5       95.93      108.63     11.59 o 
  10   4  -5      132.62      147.91     12.12 o 
  11   4  -5        0.48        7.43      4.84 o 
  12   4  -5      556.47      555.06     19.33 o 
  13   4  -5      138.93      168.74     18.86 o 
  14   4  -5      110.72      113.65     15.55 o 
  15   4  -5       44.57       44.74     11.55 o 
   0   5  -5        0.83        3.53      5.94 o 
   1   5  -5      126.58      147.30      9.52 o 
   2   5  -5      128.59      121.73     12.72 o 
   3   5  -5      278.63      256.63     11.87 o 
   4   5  -5       78.39       67.46      7.16 o 
   5   5  -5      194.41      175.42     10.33 o 
   6   5  -5      138.58      142.99     18.57 o 
   7   5  -5       87.62       66.01     13.06 o 
   8   5  -5      252.59      253.63     12.97 o 
   9   5  -5      115.32      116.04      8.55 o 
  10   5  -5       67.66       70.79      7.95 o 
  11   5  -5      378.27      355.58     16.07 o 
  12   5  -5      103.47      103.95      9.72 o 
  13   5  -5      591.34      622.85     34.45 o 
  14   5  -5       16.92       32.00     10.57 o 
   1   6  -5      838.63      820.22     36.71 o 
   2   6  -5       78.51       82.92     12.03 o 
   3   6  -5      120.48      133.65     13.17 o 
   4   6  -5       61.42       55.37     19.41 o 
   5   6  -5       48.63       39.87      7.24 o 
   6   6  -5      237.03      221.10     17.85 o 
   7   6  -5       20.87       18.30      5.10 o 
   8   6  -5      145.85      152.59     10.69 o 
   9   6  -5      144.78      171.50     17.04 o 
  10   6  -5      137.51      142.81     14.24 o 
  11   6  -5      164.34      151.55     11.74 o 
  12   6  -5      503.48      511.59     20.79 o 
  13   6  -5       36.21       38.11     11.67 o 
   0   7  -5      181.88      176.95     17.08 o 
   1   7  -5      100.47      131.12     10.79 o 
   2   7  -5      102.26       92.50      9.76 o 
   3   7  -5      145.62      135.05     10.53 o 
   4   7  -5      131.64      119.57     10.09 o 
   5   7  -5       64.61       65.18      8.39 o 
   6   7  -5      335.28      293.05     24.02 o 
   7   7  -5      152.76      126.47     10.28 o 
   8   7  -5      545.61      496.07     19.69 o 
   9   7  -5        3.39        8.92      6.02 o 
  10   7  -5       38.01       48.73      8.16 o 
  11   7  -5       59.43       62.32      8.80 o 
   1   8  -5      373.01      390.87     18.56 o 
   2   8  -5      162.39      172.96     13.20 o 
   3   8  -5       45.19       52.38      8.98 o 
   4   8  -5       52.21       52.14      8.18 o 
   5   8  -5       29.80       38.12     13.72 o 
   6   8  -5       11.47       20.31      6.66 o 
   7   8  -5       41.15       51.56      8.48 o 
   8   8  -5       16.34       14.95      6.38 o 
   9   8  -5       67.79       73.75      9.85 o 
   0   9  -5      268.98      253.42     23.21 o 
   1   9  -5       24.44       43.21      8.49 o 
   2   9  -5      146.05      149.42     13.00 o 
   3   9  -5       90.79       87.12     10.39 o 
   4   9  -5       14.26       27.17      7.67 o 
   5   9  -5       12.65        7.19     19.90 o 
   6   9  -5       36.64       54.68      9.53 o 
   0   0  -4    36672.69    35658.98    418.70 o 
   2   0  -4    24333.98    25103.70    259.16 o 
   4   0  -4     1574.98     1691.09     19.03 o 
   6   0  -4     8307.03     9547.84    126.91 o 
   8   0  -4      962.32     1000.10     19.23 o 
  10   0  -4     1534.12     1485.86     25.98 o 
  12   0  -4      362.32      347.23     16.74 o 
  14   0  -4       21.18       11.33      7.52 o 
  16   0  -4       30.94       27.76      8.80 o 
   1   1  -4      869.50      813.74     22.17 o 
   2   1  -4      560.44      630.28     19.63 o 
   3   1  -4       39.90       52.03      3.65 o 
   4   1  -4     1101.34     1161.24     12.47 o 
   5   1  -4     1476.55     1449.56     14.30 o 
   6   1  -4       76.27       78.94      3.68 o 
   7   1  -4     2934.57     3014.37     42.28 o 
   8   1  -4      406.09      451.73     10.46 o 
   9   1  -4      910.54      931.31     13.69 o 
  10   1  -4       49.35       47.01      3.63 o 
  11   1  -4     1384.48     1391.96     27.44 o 
  12   1  -4      283.35      273.83      7.91 o 
  13   1  -4      527.80      518.66     30.84 o 
  14   1  -4      228.56      197.04     12.46 o 
  15   1  -4      242.25      204.12     13.30 o 
  16   1  -4        3.77        0.17      5.09 o 
  17   1  -4      100.75       90.63     10.50 o 
   0   2  -4     2068.01     2183.36     47.18 o 
   1   2  -4     6136.20     6198.80     48.90 o 
   2   2  -4     1198.14     1264.87     18.37 o 
   3   2  -4      305.25      342.11      9.24 o 
   4   2  -4      252.60      251.44      5.03 o 
   5   2  -4     2150.53     2214.62     19.07 o 
   6   2  -4       85.31       78.04      3.15 o 
   7   2  -4      112.37      110.06      3.61 o 
   8   2  -4      443.79      434.10     12.81 o 
   9   2  -4      120.04      125.89      5.78 o 
  10   2  -4      962.37      947.28     17.27 o 
  11   2  -4      570.47      511.54     13.00 o 
  12   2  -4      249.38      263.75      8.07 o 
  13   2  -4       15.33        8.92      4.77 o 
  14   2  -4       24.30       39.74      7.09 o 
  15   2  -4       30.25       24.42      6.44 o 
  16   2  -4       76.22       63.00      8.53 o 
  17   2  -4       28.50       27.41      7.01 o 
   1   3  -4      787.99      741.17     11.31 o 
   2   3  -4     1136.15     1090.30     19.53 o 
   3   3  -4     2094.97     2350.18     32.03 o 
   4   3  -4      302.30      307.98     10.14 o 
   5   3  -4      450.25      404.95     12.77 o 
   6   3  -4      168.04      153.72      5.32 o 
   7   3  -4      654.35      620.48     11.53 o 
   8   3  -4       28.71       31.49      4.26 o 
   9   3  -4     2170.38     2074.69     37.02 o 
  10   3  -4       13.81       18.19      3.62 o 
  11   3  -4     1273.13     1324.00     22.17 o 
  12   3  -4      586.33      590.25     14.69 o 
  13   3  -4      103.52      122.41     10.52 o 
  14   3  -4       28.18       39.21     10.02 o 
  15   3  -4        1.21        8.72      9.35 o 
  16   3  -4       14.66       18.26      8.71 o 
   0   4  -4     1226.82     1293.97     34.57 o 
   1   4  -4      267.04      279.37     16.10 o 
   2   4  -4       66.72       80.03      6.92 o 
   3   4  -4      165.65      209.75      9.57 o 
   4   4  -4      176.70      174.42      8.79 o 
   5   4  -4      106.50      136.44      8.34 o 
   6   4  -4      929.79      942.80     42.59 o 
   7   4  -4      279.88      262.58     10.92 o 
   8   4  -4      536.10      557.04     15.57 o 
   9   4  -4      106.65      116.30      8.64 o 
  10   4  -4      326.41      320.39     13.84 o 
  11   4  -4      317.56      306.41     15.55 o 
  12   4  -4      176.29      166.89     10.73 o 
  13   4  -4      219.30      212.59     20.33 o 
  14   4  -4        9.27       13.91      9.82 o 
  15   4  -4       29.63       37.93     11.51 o 
   1   5  -4      921.75      828.68     20.82 o 
   2   5  -4      539.22      526.51     16.46 o 
   3   5  -4       83.46       88.77      7.80 o 
   4   5  -4      514.20      503.89     16.31 o 
   5   5  -4      351.46      348.10     16.41 o 
   6   5  -4      391.89      344.86     13.68 o 
   7   5  -4       71.07       86.85      7.87 o 
   8   5  -4      225.70      202.42     19.55 o 
   9   5  -4      296.64      327.56     19.47 o 
  10   5  -4        9.26        6.10      4.79 o 
  11   5  -4       73.28       82.03     10.66 o 
  12   5  -4       10.59       13.92      5.56 o 
  13   5  -4      145.71      156.47     18.34 o 
  14   5  -4      165.69      181.86     19.42 o 
   0   6  -4     3055.45     3029.68     67.50 o 
   1   6  -4       30.44       42.93      7.32 o 
   2   6  -4     1238.64     1252.71     28.49 o 
   3   6  -4      143.93      172.94     10.93 o 
   4   6  -4      290.53      280.66     23.90 o 
   5   6  -4      425.75      415.76     16.14 o 
   6   6  -4       11.37       16.91      5.60 o 
   7   6  -4      316.21      291.56     13.77 o 
   8   6  -4       26.54       24.16      5.67 o 
   9   6  -4       58.67       75.18      8.52 o 
  10   6  -4       13.88       21.90      6.48 o 
  11   6  -4       10.61       13.07      5.39 o 
  12   6  -4       19.51       56.19     13.58 o 
  13   6  -4      267.06      320.64     25.18 o 
   1   7  -4     1275.18     1223.67     30.32 o 
   2   7  -4      437.59      417.11     36.44 o 
   3   7  -4      148.33      159.68     25.37 o 
   4   7  -4      202.17      213.43     12.99 o 
   5   7  -4       20.59       13.95      5.56 o 
   6   7  -4      100.84       94.11      9.69 o 
   7   7  -4       40.65       44.33      7.68 o 
   8   7  -4       35.59       56.36      8.26 o 
   9   7  -4       54.89       51.99      7.93 o 
  10   7  -4        7.67        5.83      5.46 o 
  11   7  -4        2.07        6.05      5.69 o 
  12   7  -4       52.16       54.29     12.85 o 
   0   8  -4       55.30       38.98     12.17 o 
   1   8  -4        0.24       15.84      6.12 o 
   2   8  -4       47.46       46.19      7.96 o 
   3   8  -4      120.84      111.90     10.82 o 
   4   8  -4       25.03       37.43     13.46 o 
   5   8  -4      173.90      175.67     12.76 o 
   6   8  -4        8.01       10.47      5.92 o 
   7   8  -4      146.53      154.44     14.89 o 
   8   8  -4       46.39       43.05      8.18 o 
   9   8  -4       13.20       22.52      7.39 o 
   1   9  -4        7.39       18.50      7.28 o 
   2   9  -4       36.65       68.71     20.30 o 
   3   9  -4       40.91       48.83      8.59 o 
   4   9  -4      230.33      263.51     16.62 o 
   5   9  -4       17.21       43.86     11.99 o 
   6   9  -4      177.00      201.53     14.77 o 
   2   0  -3      955.69      957.08     11.91 o 
   4   0  -3     6076.73     5510.40     75.46 o 
   6   0  -3     1097.06     1112.42     18.28 o 
   8   0  -3      526.18      613.38     14.05 o 
  10   0  -3     1118.28     1032.51     20.24 o 
  12   0  -3     1627.01     1581.85     27.54 o 
  14   0  -3      368.50      337.32     22.38 o 
  16   0  -3      338.38      329.06     24.09 o 
   0   1  -3     7386.34     7743.40     98.70 o 
   1   1  -3     9812.49     9765.33     86.26 o 
   2   1  -3      138.11      143.58      4.91 o 
   3   1  -3     3031.70     3050.56     43.46 o 
   4   1  -3      573.43      630.67      7.84 o 
   5   1  -3      847.80     1016.21      9.64 o 
   6   1  -3      134.24      149.53      4.57 o 
   7   1  -3     1011.45     1078.77     15.74 o 
   8   1  -3      151.61      179.30      6.50 o 
   9   1  -3      423.34      454.24      8.94 o 
  10   1  -3       93.31       91.51      4.38 o 
  11   1  -3      960.50      923.51     14.00 o 
  12   1  -3      429.53      385.67     10.03 o 
  13   1  -3     1019.96      983.59     26.17 o 
  14   1  -3       30.19       25.25      6.30 o 
  15   1  -3       94.30       91.60     10.48 o 
  16   1  -3       69.26       65.98      8.92 o 
  17   1  -3      110.51      137.90     13.23 o 
   1   2  -3     2645.09     2743.47     24.75 o 
   2   2  -3     1873.38     1914.69     24.80 o 
   3   2  -3     1232.63     1097.25     10.79 o 
   4   2  -3     2355.43     2321.00     19.04 o 
   5   2  -3     3665.74     3756.41     54.23 o 
   6   2  -3      269.98      254.32      8.56 o 
   7   2  -3     1744.29     1720.04     39.99 o 
   8   2  -3     1104.68     1013.27     27.25 o 
   9   2  -3       18.52       21.53      2.23 o 
  10   2  -3      483.52      444.10     11.30 o 
  11   2  -3      886.99      829.19     16.33 o 
  12   2  -3      765.58      735.14     13.08 o 
  13   2  -3      206.29      216.45     12.73 o 
  14   2  -3      233.47      225.91     13.20 o 
  15   2  -3       50.89       43.51     11.01 o 
  16   2  -3       40.48       55.85      8.62 o 
  17   2  -3       16.41       20.14      9.19 o 
   0   3  -3      533.81      546.14     18.67 o 
   1   3  -3      380.82      348.51     10.39 o 
   2   3  -3      506.67      578.43     13.62 o 
   3   3  -3     4751.19     5229.66     77.39 o 
   4   3  -3      306.59      363.54     12.54 o 
   5   3  -3     1486.40     1669.04     25.48 o 
   6   3  -3      889.36      839.21     17.02 o 
   7   3  -3      467.32      455.83     12.31 o 
   8   3  -3      522.06      558.47     23.41 o 
   9   3  -3       71.40       75.96      5.48 o 
  10   3  -3      443.95      421.96     11.32 o 
  11   3  -3      324.26      306.58     12.85 o 
  12   3  -3      565.41      542.65     25.26 o 
  13   3  -3        0.99        0.85      6.28 o 
  14   3  -3        3.14       20.77      9.15 o 
  15   3  -3       76.60       88.09     13.97 o 
  16   3  -3        2.60        3.37      8.23 o 
   1   4  -3      592.99      566.42     15.25 o 
   2   4  -3     2000.03     2105.32     44.62 o 
   3   4  -3      623.45      616.32     15.94 o 
   4   4  -3      391.38      400.87     12.98 o 
   5   4  -3      141.32      142.93      7.99 o 
   6   4  -3     1173.32     1276.97     27.29 o 
   7   4  -3      742.80      759.51     22.21 o 
   8   4  -3      639.87      650.70     18.38 o 
   9   4  -3      274.73      274.95     12.32 o 
  10   4  -3       86.78       87.25      7.72 o 
  11   4  -3       93.14       94.48      8.52 o 
  12   4  -3      494.37      504.76     17.56 o 
  13   4  -3      244.13      224.65     20.00 o 
  14   4  -3      212.38      228.27     21.33 o 
  15   4  -3       41.73       56.03     13.04 o 
   0   5  -3      296.62      306.50     17.95 o 
   1   5  -3       47.56       37.13      5.98 o 
   2   5  -3       94.96      107.06     17.11 o 
   3   5  -3       89.92       88.93      7.47 o 
   4   5  -3       14.75        6.08      4.51 o 
   5   5  -3      354.38      344.20     13.49 o 
   6   5  -3      462.44      452.73     15.44 o 
   7   5  -3      133.43      120.26     13.60 o 
   8   5  -3      466.72      480.35     16.91 o 
   9   5  -3        0.72       14.57      9.04 o 
  10   5  -3      974.01      971.18     25.41 o 
  11   5  -3       23.17       21.33      5.52 o 
  12   5  -3      247.26      253.60     21.45 o 
  13   5  -3      314.66      289.06     23.54 o 
  14   5  -3       56.84       61.42     13.52 o 
  15   5  -3       15.85       19.46     10.51 o 
   1   6  -3     1456.09     1360.81     29.69 o 
   2   6  -3      144.48      152.86     10.63 o 
   3   6  -3      105.25       96.64     11.09 o 
   4   6  -3       31.65       24.92      6.11 o 
   5   6  -3       52.09       59.40     13.89 o 
   6   6  -3      345.85      330.12     16.95 o 
   7   6  -3       31.48       25.36      6.89 o 
   8   6  -3      191.47      176.00     11.42 o 
   9   6  -3      201.91      220.79     12.87 o 
  10   6  -3       57.71       46.60      7.36 o 
  11   6  -3       75.14       76.40     24.12 o 
  12   6  -3      354.15      363.59     25.73 o 
  13   6  -3        2.47       13.62      9.52 o 
   0   7  -3       21.66       16.73      8.59 o 
   1   7  -3       58.66       79.60      9.44 o 
   2   7  -3      133.43      156.70     11.28 o 
   3   7  -3       43.31       38.52      7.18 o 
   4   7  -3      131.68      120.96     12.89 o 
   5   7  -3       89.76       85.62      8.96 o 
   6   7  -3       71.11       81.75     16.17 o 
   7   7  -3       89.03      102.63      9.50 o 
   8   7  -3      161.62      147.28     11.49 o 
   9   7  -3       63.89       61.67      8.34 o 
  10   7  -3      284.08      289.82     15.87 o 
  11   7  -3      130.52      140.83     11.62 o 
  12   7  -3       65.47       62.22     12.49 o 
   1   8  -3      791.81      797.72     25.98 o 
   2   8  -3       85.57       84.07     10.10 o 
   3   8  -3      247.17      247.43     15.09 o 
   4   8  -3       13.74        9.50      6.48 o 
   5   8  -3       45.36       35.97      7.55 o 
   6   8  -3       33.63       35.02      6.69 o 
   7   8  -3        4.38       22.18      6.82 o 
   8   8  -3        2.34       -4.65      8.15 o 
   9   8  -3      141.91      141.54     11.99 o 
  10   8  -3       16.78       23.66      7.20 o 
   0   9  -3      511.65      572.38     33.83 o 
   1   9  -3       96.27      121.24     12.17 o 
   2   9  -3      178.43      171.62     21.37 o 
   3   9  -3       67.42       91.89     11.84 o 
   4   9  -3       54.35       63.12     15.60 o 
   5   9  -3       11.85       28.68     21.10 o 
   6   9  -3        3.80       27.41     10.96 o 
   2   0  -2     8659.52     8530.48    105.27 o 
   4   0  -2     2358.93     2451.48     37.19 o 
   6   0  -2     1591.36     1879.57     24.63 o 
   8   0  -2      176.82      191.11      7.33 o 
  10   0  -2      358.35      350.50     10.64 o 
  12   0  -2      935.36      917.40     34.12 o 
  14   0  -2       86.27       84.24     12.79 o 
  16   0  -2       31.83       38.59     11.10 o 
   1   1  -2     6304.21     6315.90     56.94 o 
   2   1  -2      886.16      903.54     12.18 o 
   3   1  -2     3997.75     3968.47     52.72 o 
   4   1  -2      399.21      382.12      5.02 o 
   5   1  -2     2852.33     2822.03     24.23 o 
   6   1  -2       64.83       59.02      2.63 o 
   7   1  -2      725.48      713.78     12.53 o 
   8   1  -2       43.67       52.40      3.77 o 
   9   1  -2     1080.32     1104.62     14.06 o 
  10   1  -2       77.90       75.01      3.85 o 
  11   1  -2      241.17      230.88      6.47 o 
  12   1  -2       13.58        7.75      5.26 o 
  13   1  -2       85.86       72.71     10.69 o 
  14   1  -2       30.29       23.32      6.23 o 
  15   1  -2      162.93      130.96     10.84 o 
  16   1  -2        2.95        5.44      5.83 o 
  17   1  -2      188.13      169.26     13.48 o 
   0   2  -2     4266.16     3935.75     58.36 o 
   1   2  -2     7467.75     7677.59     72.06 o 
   2   2  -2     3893.82     3600.50     30.95 o 
   3   2  -2     2550.69     2611.96     20.17 o 
   4   2  -2      813.22      834.12      9.42 o 
   5   2  -2      297.08      364.88      6.14 o 
   6   2  -2      683.69      737.87     12.85 o 
   7   2  -2      948.07      969.41     12.03 o 
   8   2  -2      527.77      522.05      8.68 o 
   9   2  -2      291.84      280.09      6.34 o 
  10   2  -2      504.74      529.83     12.14 o 
  11   2  -2      494.13      484.42     12.01 o 
  12   2  -2      299.25      292.34     29.70 o 
  13   2  -2      422.85      411.99     16.77 o 
  14   2  -2       40.96       46.23      7.60 o 
  15   2  -2       51.18       70.49     12.78 o 
  16   2  -2       72.07       61.89     12.03 o 
  17   2  -2      112.09      134.57     17.66 o 
   1   3  -2       63.92       69.63      5.38 o 
   2   3  -2      560.25      511.71     12.51 o 
   3   3  -2     1537.70     1697.40     45.11 o 
   4   3  -2     3534.00     3608.47     42.49 o 
   5   3  -2      598.32      680.34     14.89 o 
   6   3  -2      317.20      313.15      9.98 o 
   7   3  -2      442.83      455.97     15.97 o 
   8   3  -2      149.60      143.16      8.12 o 
   9   3  -2     4662.91     4533.93     56.50 o 
  10   3  -2       90.49       98.86      7.45 o 
  11   3  -2     3505.56     3402.76     47.89 o 
  12   3  -2       26.81       34.52      8.96 o 
  13   3  -2       36.48       30.25     10.19 o 
  14   3  -2      128.17      146.48     16.90 o 
  15   3  -2        0.34        4.59      7.37 o 
  16   3  -2      101.79      100.73     15.78 o 
   0   4  -2     7978.14     8107.07    118.63 o 
   1   4  -2      490.13      524.14     14.47 o 
   2   4  -2     1326.34     1176.78     22.50 o 
   3   4  -2      329.69      265.73     10.43 o 
   4   4  -2      119.72      126.64      7.53 o 
   5   4  -2       27.05       35.46      5.26 o 
   6   4  -2       16.35       11.02      4.17 o 
   7   4  -2      162.57      143.13     18.00 o 
   8   4  -2      254.87      261.87     11.70 o 
   9   4  -2      222.35      195.80     10.29 o 
  10   4  -2     1078.46     1050.99     48.42 o 
  11   4  -2     1485.41     1448.50     29.77 o 
  12   4  -2      620.07      591.89     30.72 o 
  13   4  -2      357.23      395.25     26.34 o 
  14   4  -2        3.74       23.16     10.02 o 
  15   4  -2        5.31        1.16      7.25 o 
  16   4  -2        8.23        4.01      9.25 o 
   1   5  -2     2058.32     2063.42     34.47 o 
   2   5  -2       64.37       65.34     23.77 o 
   3   5  -2      113.64      122.53     13.32 o 
   4   5  -2      934.93      897.77     25.32 o 
   5   5  -2      201.17      208.61     10.60 o 
   6   5  -2      112.53      109.69      8.48 o 
   7   5  -2        2.07        6.71     10.24 o 
   8   5  -2       33.44       27.69      5.47 o 
   9   5  -2      160.35      177.57     13.49 o 
  10   5  -2       36.63       48.70      6.73 o 
  11   5  -2      174.56      166.34     10.97 o 
  12   5  -2      198.65      191.42     18.58 o 
  13   5  -2       48.65       43.41     12.07 o 
  14   5  -2       69.02       98.52     16.35 o 
  15   5  -2       48.28       62.17     13.44 o 
   0   6  -2     4147.77     4019.51     80.02 o 
   1   6  -2      430.23      427.16     16.19 o 
   2   6  -2      362.11      331.56     14.46 o 
   3   6  -2       17.61       13.17      5.09 o 
   4   6  -2       80.70       68.41      7.75 o 
   5   6  -2     1398.07     1282.41     28.66 o 
   6   6  -2       99.66       80.40      8.42 o 
   7   6  -2       50.29       47.82     12.67 o 
   8   6  -2       42.51       45.49      7.05 o 
   9   6  -2       46.24       71.86      8.43 o 
  10   6  -2      133.04      134.46     10.15 o 
  11   6  -2       61.31       67.20      8.15 o 
  12   6  -2      185.08      191.85     20.13 o 
  13   6  -2       71.54       81.41     14.39 o 
   1   7  -2      947.15      913.51     29.52 o 
   2   7  -2      745.35      759.33     30.88 o 
   3   7  -2      105.64       92.13      9.12 o 
   4   7  -2      236.56      237.68     13.52 o 
   5   7  -2       89.76       76.24      8.49 o 
   6   7  -2        6.88       12.37      4.42 o 
   7   7  -2       25.43       27.25      6.54 o 
   8   7  -2       90.79       95.49      9.72 o 
   9   7  -2       30.16       28.71      6.53 o 
  10   7  -2        2.66        4.26      5.92 o 
  11   7  -2       56.97       78.10     10.85 o 
  12   7  -2       18.88       16.97      9.46 o 
   0   8  -2       56.73       57.52     13.34 o 
   1   8  -2       29.47       36.18      7.90 o 
   2   8  -2      111.78      108.50     10.43 o 
   3   8  -2      102.32      112.68     10.69 o 
   4   8  -2       11.85       22.26      5.01 o 
   5   8  -2      510.43      463.43     15.36 o 
   6   8  -2       14.54       26.63     10.38 o 
   7   8  -2       17.79       18.61     19.47 o 
   8   8  -2       17.67       20.87      6.36 o 
   9   8  -2        2.95       14.38      5.54 o 
  10   8  -2       14.98       22.26     10.15 o 
   1   9  -2       34.43       40.74      8.58 o 
   2   9  -2      152.81      167.10     13.81 o 
   3   9  -2       30.23       40.02     11.03 o 
   4   9  -2      297.66      360.52     27.69 o 
   5   9  -2       17.18       16.43      9.03 o 
   6   9  -2      163.62      176.57     19.74 o 
   7   9  -2       36.89       43.59     11.90 o 
   4   0  -1     1874.07     1629.24     27.59 o 
   6   0  -1    15457.19    16141.27    178.33 o 
   8   0  -1     1797.48     1790.30     32.60 o 
  10   0  -1      368.87      411.46     14.69 o 
  12   0  -1     1330.28     1235.14     40.14 o 
  14   0  -1     2077.59     1855.35     54.80 o 
  16   0  -1      112.40       98.74     14.16 o 
   1   1  -1     8430.22     8707.61    106.64 o 
   2   1  -1     1203.29     1206.20     11.20 o 
   3   1  -1     9080.19     9027.21     55.53 o 
   4   1  -1      989.37      968.88     11.71 o 
   5   1  -1      282.82      295.95      5.03 o 
   6   1  -1       82.00       78.86      2.86 o 
   7   1  -1      807.10      800.83      9.64 o 
   8   1  -1       45.84       56.51      3.68 o 
   9   1  -1     1018.47     1056.40     13.14 o 
  10   1  -1      141.17      144.92      4.73 o 
  11   1  -1      949.56      898.58     12.60 o 
  12   1  -1       45.13       45.12      8.77 o 
  13   1  -1      628.21      597.56     20.32 o 
  14   1  -1      113.70       98.92      9.49 o 
  15   1  -1       37.41       40.00      7.13 o 
  16   1  -1       63.55       63.69      8.45 o 
  17   1  -1       60.38      109.47     16.37 o 
   1   2  -1    37659.59    37685.98    509.92 o 
   2   2  -1     4426.81     4474.08     54.45 o 
   3   2  -1     3251.34     3392.23     29.67 o 
   4   2  -1       57.87       61.56      2.80 o 
   5   2  -1      235.75      224.35      8.60 o 
   6   2  -1     1287.01     1230.37     17.73 o 
   7   2  -1     1317.27     1380.15     17.87 o 
   8   2  -1      258.20      237.24      5.80 o 
   9   2  -1      153.60      156.35      5.78 o 
  10   2  -1       29.26       25.64      3.62 o 
  11   2  -1      145.74      144.60      7.70 o 
  12   2  -1     1158.70     1113.75     28.18 o 
  13   2  -1       50.75       35.80      8.88 o 
  14   2  -1      304.89      314.15     22.55 o 
  15   2  -1       32.56       22.88     10.34 o 
  16   2  -1       10.11       23.42     10.92 o 
  17   2  -1       83.56       93.96     15.15 o 
   0   3  -1     8854.27     8576.17    117.64 o 
   1   3  -1     1149.95     1277.31     20.66 o 
   2   3  -1     1998.60     1983.27     27.62 o 
   3   3  -1     4410.58     4279.18     47.89 o 
   4   3  -1       92.49      102.13      6.22 o 
   5   3  -1     2414.91     2342.43     31.28 o 
   6   3  -1       77.71       83.12      6.65 o 
   7   3  -1      204.45      219.10      9.10 o 
   8   3  -1      295.08      328.30     11.58 o 
   9   3  -1      340.18      351.55     12.35 o 
  10   3  -1      593.67      589.67     16.62 o 
  11   3  -1        3.51       15.14      9.17 o 
  12   3  -1       43.72       37.20      9.01 o 
  13   3  -1      106.56      122.49     15.49 o 
  14   3  -1       59.96       82.76     13.68 o 
  15   3  -1      199.99      218.23     21.20 o 
  16   3  -1       17.68       22.96     11.06 o 
   1   4  -1     2109.72     2154.16     49.69 o 
   2   4  -1     3836.44     3660.35     46.01 o 
   3   4  -1     1651.86     1683.82     27.87 o 
   4   4  -1      148.90      146.90      7.83 o 
   5   4  -1      681.01      777.97     34.75 o 
   6   4  -1      206.00      185.83      9.36 o 
   7   4  -1      206.55      233.51     10.52 o 
   8   4  -1      542.16      523.68     15.90 o 
   9   4  -1       29.33       27.65      8.06 o 
  10   4  -1      216.59      214.61     10.78 o 
  11   4  -1      245.46      266.77     12.03 o 
  12   4  -1      366.88      367.32     24.32 o 
  13   4  -1       12.48       30.73      9.59 o 
  14   4  -1       22.90       24.51     10.52 o 
  15   4  -1       96.11       99.06     15.64 o 
  16   4  -1       39.30       65.12     14.37 o 
   0   5  -1      850.82      834.74     28.68 o 
   1   5  -1      378.53      360.61     13.32 o 
   2   5  -1      251.65      268.24     13.25 o 
   3   5  -1      395.03      403.11     14.07 o 
   4   5  -1       45.40       47.07      6.15 o 
   5   5  -1        0.05        0.70      4.41 o 
   6   5  -1      389.00      407.69     14.42 o 
   7   5  -1       69.02       79.83      7.65 o 
   8   5  -1      646.36      688.65     19.64 o 
   9   5  -1       63.74       49.07      6.65 o 
  10   5  -1      353.06      352.57     14.54 o 
  11   5  -1      187.74      210.78     11.81 o 
  12   5  -1       74.09       89.96     13.30 o 
  13   5  -1      131.57      121.81     16.75 o 
  14   5  -1       23.64       32.66     10.07 o 
  15   5  -1       33.19       27.60      9.50 o 
   1   6  -1     1657.64     1531.28     34.84 o 
   2   6  -1      265.16      235.33     12.21 o 
   3   6  -1       38.06       46.40      6.48 o 
   4   6  -1       96.44      113.13      9.23 o 
   5   6  -1       15.78       30.87      4.97 o 
   6   6  -1       77.16       86.41     12.93 o 
   7   6  -1      227.33      268.91     13.12 o 
   8   6  -1      317.21      304.77     13.94 o 
   9   6  -1      248.79      269.28     13.33 o 
  10   6  -1       71.28       81.07      8.33 o 
  11   6  -1      278.27      271.73     20.49 o 
  12   6  -1      139.03      155.85     16.90 o 
  13   6  -1       30.01       25.77      9.78 o 
   0   7  -1      557.24      574.83     29.12 o 
   1   7  -1       69.34       73.45      8.75 o 
   2   7  -1      156.38      166.29     11.69 o 
   3   7  -1       43.73       35.39      8.43 o 
   4   7  -1      221.02      201.06      9.58 o 
   5   7  -1       16.42       16.53      4.09 o 
   6   7  -1      264.56      252.95     13.15 o 
   7   7  -1       72.19       86.30      8.81 o 
   8   7  -1      590.03      596.89     20.88 o 
   9   7  -1       50.98       48.93      7.49 o 
  10   7  -1      130.71      130.84     10.85 o 
  11   7  -1       11.17       28.15      9.46 o 
  12   7  -1      210.69      217.72     20.77 o 
   1   8  -1      248.66      239.23     17.69 o 
   2   8  -1      161.10      155.87     12.71 o 
   3   8  -1       44.50       71.90      9.59 o 
   4   8  -1        1.41        1.77      5.88 o 
   5   8  -1       14.76       22.92      9.67 o 
   6   8  -1        4.30        6.77      4.63 o 
   7   8  -1       43.83       57.69      7.78 o 
   8   8  -1       16.61        8.14     11.41 o 
   9   8  -1       82.81       86.08      9.37 o 
  10   8  -1        6.53        9.62      5.95 o 
   0   9  -1       70.23       84.48     15.44 o 
   1   9  -1       37.13       44.29     10.96 o 
   2   9  -1       79.94       70.06      9.47 o 
   3   9  -1       21.54       23.49      9.34 o 
   4   9  -1       39.32       51.54     12.85 o 
   5   9  -1        3.14       21.44     11.52 o 
   6   9  -1        1.61        7.87      9.18 o 
   7   9  -1       25.52       35.86     10.78 o 
   4   0   0    10280.65    10371.22     90.70 o 
   6   0   0     4669.91     4843.86     48.02 o 
   8   0   0      523.71      718.50     28.19 o 
  10   0   0       70.11       66.62      4.06 o 
  12   0   0       16.90       19.20      6.93 o 
  14   0   0      497.95      469.36     26.79 o 
  16   0   0        0.24        2.15      8.09 o 
   2   1   0      380.91      361.31      6.43 o 
   3   1   0     3114.65     2981.39     18.94 o 
   4   1   0      244.54      229.22      3.41 o 
   5   1   0       35.33       43.26      2.26 o 
   6   1   0      468.93      376.38      6.19 o 
   7   1   0      685.40      654.43      8.64 o 
   8   1   0       43.50       34.73      3.71 o 
   9   1   0      377.74      368.50      5.88 o 
  10   1   0      132.42      130.92      3.57 o 
  11   1   0      376.78      373.14      8.18 o 
  12   1   0       13.39       13.22      5.17 o 
  13   1   0       65.91       57.30      7.61 o 
  14   1   0       19.72       25.63      6.61 o 
  15   1   0      272.55      252.11     21.51 o 
  16   1   0        3.18        4.11      6.81 o 
  17   1   0      148.27      153.85     18.42 o 
   0   2   0    23907.44    24728.68    296.63 o 
   1   2   0    14419.55    15616.75    135.96 o 
   2   2   0      415.89      401.48      9.24 o 
   3   2   0     1666.77     1476.74     12.14 o 
   4   2   0      275.89      272.07      5.28 o 
   5   2   0       59.33       82.34      9.84 o 
   6   2   0      139.16      120.39      5.97 o 
   7   2   0     1104.04     1001.74     17.95 o 
   8   2   0     1224.28     1179.00     26.44 o 
   9   2   0       69.09       67.64      5.04 o 
  10   2   0      532.06      487.09     12.88 o 
  11   2   0       63.78       73.05      5.16 o 
  12   2   0       63.64       56.31     10.28 o 
  13   2   0        3.75        0.30      6.30 o 
  14   2   0       25.01       41.64     11.23 o 
  15   2   0       78.39      112.88     14.95 o 
  16   2   0      163.30      148.08     17.77 o 
  17   2   0       17.22       34.62     10.88 o 
   1   3   0      649.89      521.44     21.63 o 
   2   3   0      655.40      657.92     14.01 o 
   3   3   0      620.55      748.13     15.38 o 
   4   3   0     1380.93     1282.69     13.98 o 
   5   3   0      952.02      923.20     17.93 o 
   6   3   0     1185.03     1169.74     21.12 o 
   7   3   0      224.81      200.74      8.63 o 
   8   3   0       17.15       19.92      3.98 o 
   9   3   0     4647.76     4568.45     55.32 o 
  10   3   0       13.13       16.45      3.89 o 
  11   3   0     1792.12     1750.56     29.99 o 
  12   3   0       11.27       26.26      8.06 o 
  13   3   0       13.04       13.67      7.29 o 
  14   3   0      309.63      292.59     22.44 o 
  15   3   0        0.44        9.95      7.82 o 
  16   3   0        3.89       16.70     10.01 o 
   0   4   0    10245.39    10694.00    148.86 o 
   1   4   0       73.46       76.54      6.29 o 
   2   4   0      435.41      423.47     12.84 o 
   3   4   0        0.07        4.49      5.47 o 
   4   4   0      542.07      581.87     20.78 o 
   5   4   0        0.45        1.71      3.76 o 
   6   4   0      960.04     1068.89     21.79 o 
   7   4   0      879.02      814.32     19.33 o 
   8   4   0     1042.30      929.02     21.21 o 
   9   4   0      165.14      164.08      9.01 o 
  10   4   0      528.96      502.66     15.93 o 
  11   4   0      214.85      231.84     18.04 o 
  12   4   0      342.99      331.33     23.02 o 
  13   4   0      770.10      760.29     35.86 o 
  14   4   0       63.16       64.24     13.25 o 
  15   4   0       27.15       32.22     11.83 o 
  16   4   0      159.89      182.27     20.49 o 
   1   5   0       75.53      111.46     40.65 o 
   2   5   0      752.41      770.34     19.74 o 
   3   5   0      519.59      539.52     16.22 o 
   4   5   0       95.99      123.83      6.44 o 
   5   5   0      104.16       87.64      7.08 o 
   6   5   0     1039.85     1111.42     24.16 o 
   7   5   0        4.92       20.08     10.78 o 
   8   5   0      109.11      118.85     12.28 o 
   9   5   0      437.79      447.85     16.01 o 
  10   5   0       16.28       29.63      5.87 o 
  11   5   0      278.93      302.76     13.63 o 
  12   5   0       29.34       45.36     11.38 o 
  13   5   0        3.88       -7.15      8.06 o 
  14   5   0      241.48      245.75     22.51 o 
  15   5   0       12.90        8.58      8.69 o 
   0   6   0      112.45      116.41     13.42 o 
   1   6   0      284.28      297.39     13.76 o 
   2   6   0     1014.47     1048.98     39.96 o 
   3   6   0      499.75      482.69     12.80 o 
   4   6   0       66.72       62.94      5.44 o 
   5   6   0      476.42      499.19     16.35 o 
   6   6   0       67.86       59.02     12.05 o 
   7   6   0      432.23      431.62     16.14 o 
   8   6   0        5.27        9.64      5.07 o 
   9   6   0       35.64       42.02     12.01 o 
  10   6   0        2.07       12.45      5.48 o 
  11   6   0       42.26       55.46     11.69 o 
  12   6   0      133.15      132.73     16.78 o 
  13   6   0      495.40      494.98     30.67 o 
  14   6   0        6.11        2.00      8.29 o 
   1   7   0      314.26      289.87     14.79 o 
   2   7   0      818.96      805.41     21.42 o 
   3   7   0        1.67        4.07      3.51 o 
   4   7   0      112.19      116.09      7.24 o 
   5   7   0       46.53       46.56      6.47 o 
   6   7   0       17.98       37.63      6.27 o 
   7   7   0      127.09      131.04     10.06 o 
   8   7   0       10.26       18.87      7.94 o 
   9   7   0       18.71       26.05      6.44 o 
  10   7   0       29.14       27.98      6.36 o 
  11   7   0       89.66       76.92     13.09 o 
  12   7   0       37.10       22.80     10.92 o 
   0   8   0       31.23       10.31      8.26 o 
   1   8   0      126.18      124.33     17.45 o 
   2   8   0       12.36       14.86      6.82 o 
   3   8   0      163.62      158.40     12.02 o 
   4   8   0       39.66       35.15      9.82 o 
   5   8   0       98.07      115.22     14.93 o 
   6   8   0       23.66       35.44     11.37 o 
   7   8   0       45.17       51.29      7.71 o 
   8   8   0       29.33       44.85      8.68 o 
   9   8   0        1.52       -5.67      6.28 o 
  10   8   0      142.61      150.24     12.10 o 
   1   9   0       13.33        4.25      6.35 o 
   2   9   0       82.92      116.31     11.95 o 
   3   9   0       20.88       43.39     12.19 o 
   4   9   0      326.63      403.81     28.50 o 
   5   9   0        0.07       18.94      9.05 o 
   6   9   0      121.11      130.93     16.98 o 
   7   9   0        0.03       10.09     10.57 o 
   4   0   1     1842.76     1588.43     30.11 o 
   6   0   1    15536.97    15702.25    138.01 o 
   8   0   1     1771.41     1636.94     28.91 o 
  10   0   1      363.06      332.75     21.83 o 
  12   0   1     1324.50     1176.66     39.69 o 
  14   0   1     2074.76     1896.46     56.23 o 
  16   0   1      111.27      119.10     15.54 o 
   2   1   1     1211.65     1222.49     14.49 o 
   3   1   1     9022.83     9009.48     79.42 o 
   4   1   1      988.20      984.85     13.05 o 
   5   1   1      306.10      316.10      4.51 o 
   6   1   1       81.31       74.39      2.35 o 
   7   1   1      820.19      803.39      8.35 o 
   8   1   1       46.65       52.89      2.38 o 
   9   1   1     1013.59     1032.84     11.04 o 
  10   1   1      142.57      130.49      3.11 o 
  11   1   1      941.08      887.20     22.95 o 
  12   1   1       44.78       49.81      6.94 o 
  13   1   1      638.50      651.65     30.87 o 
  14   1   1      113.88      106.53     14.84 o 
  15   1   1       37.23       47.34     12.36 o 
  16   1   1       63.73       86.19     14.55 o 
  17   1   1       58.76       57.30     12.79 o 
   1   2   1    37763.79    38051.48    272.88 o 
   2   2   1     4409.55     4400.95     34.21 o 
   3   2   1     3260.40     3420.03     25.04 o 
   4   2   1       69.88       72.14      3.12 o 
   5   2   1      235.25      219.62      5.72 o 
   6   2   1     1299.20     1289.15     20.91 o 
   7   2   1     1306.64     1367.72     40.75 o 
   8   2   1      254.12      239.74      9.43 o 
   9   2   1      157.67      154.02      6.73 o 
  10   2   1       29.11       33.75      3.88 o 
  11   2   1      143.42      131.90     13.93 o 
  12   2   1     1157.33     1109.02     39.98 o 
  13   2   1       50.88       50.76     11.18 o 
  14   2   1      309.08      314.73     23.49 o 
  15   2   1       32.84       39.92     11.17 o 
  16   2   1       11.23       11.08      7.66 o 
  17   2   1       81.54       87.14     15.29 o 
   0   3   1     8877.56     8629.44    118.58 o 
   1   3   1     1153.05     1258.34     34.12 o 
   2   3   1     2020.82     1980.13     21.59 o 
   3   3   1     4410.80     4282.41     35.70 o 
   4   3   1       93.92       90.33      3.70 o 
   5   3   1     2414.04     2358.30     29.73 o 
   6   3   1       75.49       78.27      6.74 o 
   7   3   1      215.07      229.43     12.51 o 
   8   3   1      296.12      337.52     11.15 o 
   9   3   1      342.02      355.67     19.96 o 
  10   3   1      591.44      604.27     15.57 o 
  11   3   1        3.56        6.04      8.37 o 
  12   3   1       41.59       44.97      9.60 o 
  13   3   1      102.51      111.05     14.18 o 
  14   3   1       60.10       63.29     11.83 o 
  15   3   1      201.88      230.03     21.67 o 
  16   3   1       18.67       16.60     10.00 o 
   1   4   1     2128.32     2192.91     81.69 o 
   2   4   1     3871.02     3638.44     45.49 o 
   3   4   1     1639.30     1708.15     21.88 o 
   4   4   1      151.11      140.61      4.61 o 
   5   4   1      680.79      737.18     12.51 o 
   6   4   1      190.49      174.42      8.87 o 
   7   4   1      208.66      225.97     10.04 o 
   8   4   1      547.58      554.92     25.65 o 
   9   4   1       33.73       26.94      4.91 o 
  10   4   1      218.05      191.58      9.97 o 
  11   4   1      242.48      238.68     18.81 o 
  12   4   1      372.47      401.29     24.94 o 
  13   4   1       11.89       30.65     11.53 o 
  14   4   1       24.27       36.90     11.57 o 
  15   4   1       96.98       88.96     15.16 o 
  16   4   1       41.17       49.51     12.33 o 
   0   5   1      872.02      861.34     29.26 o 
   1   5   1      375.55      371.33     13.90 o 
   2   5   1      257.60      275.01      8.57 o 
   3   5   1      394.25      385.89     10.46 o 
   4   5   1       46.37       43.89      5.44 o 
   5   5   1        0.13       -0.02      1.67 o 
   6   5   1      387.14      365.23     13.33 o 
   7   5   1       64.06       70.83      6.91 o 
   8   5   1      653.50      664.93     19.01 o 
   9   5   1       63.74       65.59      6.91 o 
  10   5   1      342.04      375.84     17.04 o 
  11   5   1      190.06      232.60     19.52 o 
  12   5   1       73.90       67.45     11.98 o 
  13   5   1      128.50      103.14     14.72 o 
  14   5   1       23.39       13.72      8.32 o 
  15   5   1       36.32       59.16     13.77 o 
   1   6   1     1635.43     1473.43     22.08 o 
   2   6   1      271.58      261.24      9.22 o 
   3   6   1       35.75       40.39      4.44 o 
   4   6   1       92.02       89.48      7.27 o 
   5   6   1       15.52       35.53      9.84 o 
   6   6   1       72.60       73.33      7.07 o 
   7   6   1      234.94      265.88     12.68 o 
   8   6   1      319.04      311.58     13.82 o 
   9   6   1      244.57      264.43     13.25 o 
  10   6   1       71.90       73.54      7.79 o 
  11   6   1      272.77      250.98     20.41 o 
  12   6   1      138.77      157.51     17.88 o 
  13   6   1       30.70       35.56     11.89 o 
   0   7   1      548.07      576.45     28.31 o 
   1   7   1       68.05       85.40     14.70 o 
   2   7   1      146.57      157.65      7.88 o 
   3   7   1       44.46       48.63      5.69 o 
   4   7   1      217.91      206.83     10.90 o 
   5   7   1       15.69       17.30      7.80 o 
   6   7   1      264.76      266.78     13.08 o 
   7   7   1       70.82       78.65      8.16 o 
   8   7   1      595.38      573.01     24.86 o 
   9   7   1       50.59       51.98     12.97 o 
  10   7   1      129.31      119.65     16.20 o 
  11   7   1       11.22       15.42      8.74 o 
  12   7   1      213.18      245.55     22.13 o 
   1   8   1      239.85      246.76     14.93 o 
   2   8   1      158.26      159.01     17.68 o 
   3   8   1       46.05       59.39     12.80 o 
   4   8   1        1.16        0.84      6.71 o 
   5   8   1       14.81       40.26     11.96 o 
   6   8   1        4.00       20.33     10.93 o 
   7   8   1       46.83       54.33     12.66 o 
   8   8   1       16.19       26.40      6.42 o 
   9   8   1       81.16       92.82     17.87 o 
  10   8   1        6.50       18.86      6.33 o 
   0   9   1       65.43       70.83     14.27 o 
   1   9   1       36.74       44.10     11.99 o 
   2   9   1       76.69       77.70     14.39 o 
   3   9   1       21.79       31.20     11.62 o 
   4   9   1       38.39       21.44      9.41 o 
   5   9   1        2.87       15.32     10.63 o 
   6   9   1        1.37       13.78     10.32 o 
   7   9   1       25.88       41.23     12.80 o 
   4   0   2     2355.94     2437.29     41.39 o 
   6   0   2     1617.87     1964.33     40.25 o 
   8   0   2      158.85      184.87     13.19 o 
  10   0   2      359.47      353.00     19.50 o 
  12   0   2      911.65      944.89     35.49 o 
  14   0   2       86.30       87.55     13.65 o 
   1   1   2     6422.62     6514.79     81.04 o 
   2   1   2      882.35      916.83     18.30 o 
   3   1   2     3960.53     3938.05     30.86 o 
   4   1   2      402.96      378.70      5.13 o 
   5   1   2     2849.05     2872.78     21.23 o 
   6   1   2       66.61       62.26      2.43 o 
   7   1   2      753.93      754.94     19.29 o 
   8   1   2       43.63       49.37      2.44 o 
   9   1   2     1083.57     1004.54     24.66 o 
  10   1   2       77.75       64.84      2.64 o 
  11   1   2      241.14      244.92     17.51 o 
  12   1   2       13.00       24.34      9.73 o 
  13   1   2       86.06       95.44     12.94 o 
  14   1   2       29.32       34.95      9.23 o 
  15   1   2      165.33      148.29     17.42 o 
  16   1   2        3.02        3.16      6.84 o 
   0   2   2     4350.35     4140.91     51.62 o 
   1   2   2     7462.39     7615.90     69.20 o 
   2   2   2     3910.92     3617.42     58.76 o 
   3   2   2     2555.33     2629.09     24.64 o 
   4   2   2      821.91      834.55     13.18 o 
   5   2   2      305.58      353.51      7.22 o 
   6   2   2      698.33      749.85     11.17 o 
   7   2   2      957.95     1010.10     13.53 o 
   8   2   2      507.92      505.79      9.09 o 
   9   2   2      292.07      288.87      6.70 o 
  10   2   2      510.48      524.77     11.90 o 
  11   2   2      491.82      449.87     24.03 o 
  12   2   2      287.91      318.58     21.68 o 
  13   2   2      429.00      443.22     26.20 o 
  14   2   2       40.92       29.85      9.96 o 
  15   2   2       51.69       58.78     12.74 o 
  16   2   2       72.79       96.28     16.15 o 
  17   2   2      111.70      128.60     16.96 o 
   1   3   2       75.78       65.29      3.40 o 
   2   3   2      551.16      512.39     11.11 o 
   3   3   2     1547.90     1753.81     23.74 o 
   4   3   2     3551.43     3613.61     31.78 o 
   5   3   2      597.67      672.44     10.64 o 
   6   3   2      316.54      296.38      9.73 o 
   7   3   2      450.00      443.32     16.23 o 
   8   3   2      153.06      141.24      7.24 o 
   9   3   2     4643.78     4543.44     53.89 o 
  10   3   2       91.54       94.30      6.30 o 
  11   3   2     3492.62     3398.66     75.20 o 
  12   3   2       26.07       36.87     10.23 o 
  13   3   2       36.22       36.12     10.26 o 
  14   3   2      128.67      123.05     15.56 o 
  15   3   2        0.29       21.75      8.78 o 
  16   3   2      101.99      122.03     17.60 o 
   0   4   2     7941.27     7932.48     76.02 o 
   1   4   2      485.30      509.19      8.17 o 
   2   4   2     1336.06     1183.69     27.63 o 
   3   4   2      343.68      281.43     19.20 o 
   4   4   2      121.98      120.09      5.07 o 
   5   4   2       22.96       25.01      2.57 o 
   6   4   2       14.48        8.58      2.27 o 
   7   4   2      167.85      126.86     10.26 o 
   8   4   2      256.15      269.14     11.00 o 
   9   4   2      221.19      204.20      9.77 o 
  10   4   2     1080.56     1056.52     41.29 o 
  11   4   2     1482.55     1467.30     46.96 o 
  12   4   2      627.87      595.18     30.40 o 
  13   4   2      361.91      383.36     25.88 o 
  14   4   2        3.75       10.80      7.69 o 
  15   4   2        5.52       27.04     11.32 o 
  16   4   2        9.58       27.40     12.81 o 
   1   5   2     2019.96     1994.31     34.82 o 
   2   5   2       67.77       45.48      6.44 o 
   3   5   2      115.22      109.25      6.71 o 
   4   5   2      939.35      892.33     22.84 o 
   5   5   2      202.42      215.96     10.15 o 
   6   5   2      114.79       94.54      7.67 o 
   7   5   2        1.76        7.56      4.45 o 
   8   5   2       35.06       26.72      5.19 o 
   9   5   2      165.59      183.27     10.76 o 
  10   5   2       37.19       51.86      6.48 o 
  11   5   2      173.99      170.47     16.98 o 
  12   5   2      202.26      216.67     19.64 o 
  13   5   2       50.27       60.22     11.29 o 
  14   5   2       71.91       72.91     14.19 o 
  15   5   2       47.60       66.19     14.96 o 
   0   6   2     4116.06     3875.82     87.28 o 
   1   6   2      433.29      403.92     14.20 o 
   2   6   2      355.49      336.33     21.51 o 
   3   6   2       20.03       15.96      4.10 o 
   4   6   2       78.92       73.12      7.88 o 
   5   6   2     1392.34     1287.40     37.43 o 
   6   6   2       99.24       93.62     13.84 o 
   7   6   2       47.77       29.77      5.72 o 
   8   6   2       46.45       42.07      6.59 o 
   9   6   2       45.27       71.43      8.44 o 
  10   6   2      134.17      143.55     10.52 o 
  11   6   2       63.29       62.60     11.19 o 
  12   6   2      190.29      178.94     18.91 o 
  13   6   2       72.36      105.24     14.67 o 
   1   7   2      937.96      934.84     26.00 o 
   2   7   2      749.37      763.25     32.87 o 
   3   7   2      104.74       91.80      7.24 o 
   4   7   2      232.51      243.95     23.63 o 
   5   7   2       89.84       69.66      7.01 o 
   6   7   2        6.91       21.83      7.15 o 
   7   7   2       26.14       22.67      5.82 o 
   8   7   2       90.30       96.69     10.83 o 
   9   7   2       33.11       38.68      7.65 o 
  10   7   2        2.73        4.77      5.43 o 
  11   7   2       60.10       56.69     11.26 o 
  12   7   2       20.31        6.07      8.27 o 
   0   8   2       54.36       47.23     12.13 o 
   1   8   2       30.85       20.70      9.99 o 
   2   8   2      110.02       95.88     15.12 o 
   3   8   2      101.71      135.99     16.07 o 
   4   8   2       11.63       25.40      8.93 o 
   5   8   2      509.59      519.26     29.14 o 
   6   8   2       14.18       14.87     10.15 o 
   7   8   2       16.91       36.85     10.99 o 
   8   8   2       17.70       32.16     10.63 o 
   9   8   2        2.77        7.10      5.66 o 
  10   8   2       14.48        4.87      8.08 o 
   2   9   2      154.18      150.95     17.73 o 
   3   9   2       30.38       72.39     14.27 o 
   4   9   2      296.61      336.52     25.53 o 
   5   9   2       17.02       41.23     12.80 o 
   6   9   2      162.12      173.99     19.11 o 
   7   9   2       36.17       39.47     12.40 o 
   8   0   3      535.57      612.75     23.43 o 
  10   0   3     1118.84     1049.75     34.71 o 
   3   1   3     3058.22     3017.15     31.34 o 
   4   1   3      572.24      619.32     10.37 o 
   5   1   3      886.98     1041.72     14.66 o 
   6   1   3      134.88      158.12      4.80 o 
   7   1   3     1028.73     1050.42     62.59 o 
   8   1   3      150.36      151.45     14.67 o 
   9   1   3      420.98      449.63     21.84 o 
  10   1   3       94.08       89.16     11.32 o 
  11   1   3      954.08      911.52     34.23 o 
  12   1   3      427.42      421.50     23.95 o 
  13   1   3     1035.60     1048.15     40.03 o 
  14   1   3       30.29       35.32      9.39 o 
   1   2   3     2619.41     2666.34     38.52 o 
   2   2   3     1842.71     1884.68     31.88 o 
   3   2   3     1234.24     1095.75     16.77 o 
   4   2   3     2416.82     2438.33     23.58 o 
   5   2   3     3668.05     3777.63     33.30 o 
   6   2   3      247.77      217.74      5.61 o 
   7   2   3     1753.56     1804.39     19.52 o 
   8   2   3     1107.83     1074.44     45.94 o 
   9   2   3       19.74       26.06      5.18 o 
  10   2   3      484.92      466.71     23.41 o 
  11   2   3      883.27      905.24     34.65 o 
  12   2   3      773.95      740.11     32.90 o 
  13   2   3      206.01      212.09     18.68 o 
  14   2   3      232.67      233.09     20.72 o 
  15   2   3       51.09       37.31     11.42 o 
  16   2   3       42.89       25.29     10.15 o 
   0   3   3      549.09      563.62     11.22 o 
   1   3   3      372.79      333.17      9.89 o 
   2   3   3      512.88      584.55     12.04 o 
   3   3   3     4752.73     5129.42     54.27 o 
   4   3   3      303.74      361.49     10.27 o 
   5   3   3     1476.39     1649.36     25.11 o 
   6   3   3      895.51      837.19     17.01 o 
   7   3   3      467.81      472.04     12.75 o 
   8   3   3      518.80      523.00     13.69 o 
   9   3   3       69.89       77.80      8.32 o 
  10   3   3      448.75      393.98     11.82 o 
  11   3   3      328.87      331.77     22.00 o 
  12   3   3      557.50      536.11     28.43 o 
  13   3   3        0.72        3.50      8.23 o 
  14   3   3        3.15       22.04      9.84 o 
  15   3   3       76.14      115.11     16.63 o 
  16   3   3        2.98       -3.66      8.20 o 
   1   4   3      612.81      578.75     12.02 o 
   2   4   3     1976.29     2055.41     28.16 o 
   3   4   3      634.09      605.78     14.13 o 
   4   4   3      410.30      408.45     12.13 o 
   5   4   3      141.19      145.03      7.67 o 
   6   4   3     1176.10     1299.45     28.41 o 
   7   4   3      742.04      769.97     18.28 o 
   8   4   3      635.74      645.35     21.94 o 
   9   4   3      269.32      267.49     15.25 o 
  10   4   3       86.81       74.87      6.66 o 
  11   4   3       89.03       96.50     13.58 o 
  12   4   3      486.91      462.05     26.98 o 
  13   4   3      241.05      230.07     20.25 o 
  14   4   3      208.63      191.97     19.30 o 
  15   4   3       42.47       71.93     14.48 o 
   0   5   3      311.04      274.10      8.27 o 
   1   5   3       49.21       34.26      5.86 o 
   2   5   3      101.99      106.52      7.96 o 
   3   5   3       87.50       85.86      6.10 o 
   4   5   3       15.52       21.68      4.34 o 
   5   5   3      353.19      330.90     13.41 o 
   6   5   3      465.94      434.06     19.24 o 
   7   5   3      128.60      121.84      8.76 o 
   8   5   3      463.01      440.91     22.38 o 
   9   5   3        0.61        8.04      4.56 o 
  10   5   3      980.84      950.63     23.32 o 
  11   5   3       22.13       18.82      8.11 o 
  12   5   3      245.64      225.56     19.94 o 
  13   5   3      305.30      278.99     22.53 o 
  14   5   3       56.86       59.89     12.67 o 
  15   5   3       14.61       25.40     11.31 o 
   1   6   3     1471.56     1408.17     38.74 o 
   2   6   3      143.27      136.21     13.20 o 
   3   6   3      110.62      110.54      7.19 o 
   4   6   3       32.47       28.76      7.52 o 
   5   6   3       51.91       68.06      6.78 o 
   6   6   3      347.23      344.24     13.66 o 
   7   6   3       28.03       23.67      6.57 o 
   8   6   3      188.62      174.42     10.72 o 
   9   6   3      203.21      231.50     12.36 o 
  10   6   3       56.99       44.82      8.49 o 
  11   6   3       79.36       75.95     12.04 o 
  12   6   3      348.98      396.95     26.64 o 
  13   6   3        2.13        8.37      8.70 o 
   1   7   3       60.24       77.39     12.02 o 
   2   7   3      134.84      158.94     16.05 o 
   3   7   3       42.54       64.21     11.83 o 
   4   7   3      131.91      122.63      8.42 o 
   5   7   3       90.86       73.10      7.27 o 
   6   7   3       72.14       89.69      8.17 o 
   7   7   3       89.09       87.89      8.29 o 
   8   7   3      160.10      138.78     10.38 o 
   9   7   3       64.35       73.12      8.28 o 
  10   7   3      287.37      282.70     21.16 o 
  11   7   3      128.88      133.65     16.45 o 
  12   7   3       68.01       64.56     12.99 o 
   3   8   3      243.58      219.40     19.99 o 
   4   8   3       12.29       13.81      8.29 o 
   5   8   3       45.56       58.50     12.23 o 
   6   8   3       34.28       30.12     10.60 o 
   7   8   3        3.55       11.04      9.32 o 
   8   8   3        2.10       16.45      8.67 o 
   9   8   3      145.32      119.14     15.35 o 
   2   1   4      558.60      638.28     14.80 o 
   3   1   4       42.07       52.05      4.13 o 
   4   1   4     1097.54     1197.45     20.77 o 
   5   1   4     1480.41     1465.71     23.41 o 
   6   1   4       75.37       77.51      7.91 o 
   7   1   4     2971.95     2905.69    123.05 o 
   8   1   4      406.08      440.63     20.20 o 
   9   1   4      921.65      961.19     32.23 o 
  10   1   4       49.36       29.80      8.61 o 
  11   1   4     1361.75     1367.98     42.81 o 
  12   1   4      285.71      264.46     19.74 o 
   3   2   4      302.30      320.55     12.66 o 
   4   2   4      248.69      261.27     12.39 o 
   5   2   4     2145.99     2262.68     44.66 o 
   6   2   4       88.09       79.27      4.72 o 
   7   2   4      109.24      104.17      5.35 o 
   8   2   4      447.62      434.42     18.47 o 
   9   2   4      119.67      124.72      7.03 o 
  10   2   4      950.28      952.94     34.65 o 
  11   2   4      573.36      543.55     27.03 o 
  12   2   4      247.33      271.39     20.40 o 
  13   2   4       15.04        8.30      8.59 o 
  14   2   4       24.25       19.84      8.11 o 
   2   3   4     1146.39     1118.90     23.59 o 
   3   3   4     2105.68     2360.12     41.90 o 
   4   3   4      292.82      289.22     13.31 o 
   5   3   4      448.34      409.28     17.27 o 
   6   3   4      170.17      157.72     11.70 o 
   7   3   4      660.63      644.48     24.37 o 
   8   3   4       29.32       40.15      8.01 o 
   9   3   4     2171.52     2158.24     53.22 o 
  10   3   4       13.57       24.24      9.22 o 
  11   3   4     1275.20     1346.60     44.33 o 
  12   3   4      593.93      640.85     31.33 o 
  13   3   4      107.40      118.16     14.85 o 
  14   3   4       30.72       32.85      9.51 o 
  15   3   4        1.28        7.75     10.05 o 
  16   3   4       14.17       29.73     11.61 o 
   1   4   4      269.02      273.07      9.61 o 
   2   4   4       74.34       83.00      6.15 o 
   3   4   4      160.04      212.98     10.78 o 
   4   4   4      179.28      192.67      8.31 o 
   5   4   4      115.10      150.42      7.87 o 
   6   4   4      925.38      916.65     19.67 o 
   7   4   4      274.05      260.32     10.63 o 
   8   4   4      527.10      549.16     15.60 o 
   9   4   4      105.97      111.35     12.25 o 
  10   4   4      313.39      311.82     20.34 o 
  11   4   4      321.32      325.54     21.80 o 
  12   4   4      170.54      195.14     18.15 o 
  13   4   4      219.37      230.48     20.72 o 
  14   4   4        9.27       15.48     10.98 o 
  15   4   4       32.29       27.29      9.76 o 
   1   5   4      927.00      839.63     19.27 o 
   2   5   4      542.73      520.47     16.24 o 
   3   5   4       81.27       79.56      7.25 o 
   4   5   4      521.23      525.19     14.82 o 
   5   5   4      349.10      328.63     12.12 o 
   6   5   4      393.73      357.31     13.02 o 
   7   5   4       65.62       79.97      7.99 o 
   8   5   4      224.77      213.80     10.69 o 
   9   5   4      293.34      298.06     16.46 o 
  10   5   4        9.37       10.68      8.05 o 
  11   5   4       79.50       75.57     12.29 o 
  12   5   4        9.17       24.83     10.38 o 
  13   5   4      146.38      140.11     16.93 o 
  14   5   4      161.36      179.05     19.60 o 
   1   6   4       31.38       30.54      4.08 o 
   2   6   4     1236.00     1219.74     27.90 o 
   3   6   4      147.85      145.43      9.83 o 
   4   6   4      292.52      291.41     15.48 o 
   5   6   4      434.30      403.27     14.25 o 
   6   6   4       10.27       20.68      5.22 o 
   7   6   4      317.50      269.93     15.96 o 
   8   6   4       27.84       30.78      6.00 o 
   9   6   4       59.56       78.70     11.90 o 
  10   6   4       16.54       19.45      9.25 o 
  11   6   4       11.11       29.24     10.06 o 
  12   6   4       20.51       18.36      9.90 o 
  13   6   4      266.83      281.99     23.89 o 
   5   7   4       20.26       15.82      5.40 o 
   6   7   4      105.00       77.79      9.85 o 
   7   7   4       40.95       47.74      9.24 o 
   8   7   4       34.63       52.76     10.19 o 
   9   7   4       52.90       63.94     11.40 o 
  10   7   4        8.09       13.55      7.59 o 
  11   7   4        1.73       -2.55      7.18 o 
  12   7   4       49.58       57.20     12.76 o 
   2   1   5     3716.94     3773.39     54.49 o 
   3   1   5      263.88      293.93      9.86 o 
   4   1   5      700.47      766.97     16.25 o 
   5   1   5     1427.23     1518.73     25.04 o 
   6   1   5     1977.80     2012.84     29.92 o 
   7   1   5      514.37      447.39      9.57 o 
   6   2   5      488.28      491.92     19.76 o 
   7   2   5     1051.75      996.82     30.38 o 
   8   2   5      888.39      831.90     63.01 o 
   9   2   5       11.34       11.98      6.84 o 
  10   2   5       25.99       28.54      7.63 o 
  11   2   5      285.78      286.37     20.06 o 
   4   3   5      113.46      134.19      9.76 o 
   5   3   5     1523.85     1452.81     35.02 o 
   6   3   5     1881.88     1975.48     44.80 o 
   7   3   5      451.90      486.31     21.61 o 
   8   3   5      876.62      888.98     31.03 o 
   9   3   5      105.08      113.89     12.95 o 
  10   3   5      975.32      987.72     36.29 o 
  11   3   5      108.00      106.80     13.73 o 
  12   3   5     1355.52     1254.86     44.67 o 
  13   3   5      289.11      297.37     22.74 o 
  14   3   5       10.46       20.80     10.30 o 
   3   4   5      412.71      414.91     15.30 o 
   4   4   5      167.55      197.04     11.55 o 
   5   4   5      108.67      108.05      9.54 o 
   6   4   5      122.32      118.45     11.12 o 
   7   4   5       30.01       32.98      7.90 o 
   8   4   5      300.27      299.77     18.38 o 
   9   4   5      101.69      117.31     12.78 o 
  10   4   5      132.69      140.79     14.76 o 
  11   4   5        0.87       17.46      9.46 o 
  12   4   5      557.53      569.54     30.27 o 
  13   4   5      137.43      149.39     17.80 o 
  14   4   5      116.97      123.71     16.59 o 
  15   4   5       45.49       64.53     14.24 o 
   2   5   5      132.51      118.28      7.69 o 
   3   5   5      276.11      248.16     12.15 o 
   4   5   5       80.10       79.06      8.32 o 
   5   5   5      208.80      192.62     12.77 o 
   6   5   5      134.08      125.89     11.64 o 
   7   5   5       86.58       72.20      9.84 o 
   8   5   5      252.71      249.44     17.33 o 
   9   5   5      114.44      118.29     13.67 o 
  10   5   5       63.42       77.53     11.60 o 
  11   5   5      372.00      404.01     25.45 o 
  12   5   5      101.86      106.91     14.85 o 
  13   5   5      596.35      564.43     32.04 o 
  14   5   5       16.74       16.04     10.34 o 
   2   6   5       75.95       68.89      6.47 o 
   3   6   5      124.72      123.38      9.19 o 
   4   6   5       66.17       62.31      7.71 o 
   5   6   5       47.94       36.66      7.11 o 
   6   6   5      236.18      214.06     14.81 o 
   7   6   5       19.81       21.00      7.26 o 
   8   6   5      146.24      150.61     13.89 o 
   9   6   5      142.49      158.90     15.38 o 
  10   6   5      137.17      137.89     14.60 o 
  11   6   5      159.51      153.39     17.17 o 
  12   6   5      502.17      499.03     29.61 o 
  13   6   5       35.75       46.70     12.53 o 
   6   7   5      333.11      321.57     18.28 o 
   7   7   5      151.21      137.48     13.12 o 
   8   7   5      544.58      508.36     25.53 o 
   9   7   5        3.27       -1.36      6.31 o 
  10   7   5       38.34       65.19     12.07 o 
  11   7   5       59.00       81.12     13.53 o 
   3   1   6      462.19      399.05     12.35 o 
   4   1   6     2208.82     2291.29     36.79 o 
   5   1   6     1657.09     1979.84     32.11 o 
   6   1   6      601.93      646.78     14.16 o 
   7   1   6      135.40      154.14      5.72 o 
   8   2   6       23.85       24.19      3.42 o 
   6   4   6      487.34      461.84     20.60 o 
   7   4   6      121.67      119.00     11.65 o 
   8   4   6      357.74      337.58     19.78 o 
   9   4   6       75.69       89.06     11.57 o 
  10   4   6      825.92      848.87     34.40 o 
  11   4   6      360.19      344.50     22.88 o 
  12   4   6      167.17      174.76     17.21 o 
   5   5   6      215.74      213.09     13.18 o 
   6   5   6       49.21       63.63      8.90 o 
   7   5   6      419.71      441.30     21.58 o 
   8   5   6       20.32       35.99      8.62 o 
   9   5   6      214.15      211.21     17.01 o 
  10   5   6        4.05       23.11      9.59 o 
  11   5   6      287.37      246.55     20.16 o 
  12   5   6       24.55       45.72     10.31 o 
  13   5   6       52.01       52.50     12.40 o 
   5   6   6      594.71      571.14     22.21 o 
   6   6   6      184.76      189.69     13.88 o 
   7   6   6      106.82      122.70     12.62 o 
   8   6   6      121.25      136.93     13.72 o 
   9   6   6       25.58       23.45      8.39 o 
  10   6   6       26.86       22.06      9.75 o 
  11   6   6       19.60       36.41     10.68 o 
  12   6   6        4.55       -0.16      8.83 o 
  13   6   6      191.40      198.83     20.69 o 
   7   7   6       76.45       84.59     10.97 o 
   8   7   6       82.34       79.25     11.81 o 
   9   7   6       21.25       20.92      8.57 o 
  10   7   6        5.10       24.35      9.00 o 
  11   7   6        1.65        3.31      7.39 o 
   5   1   7     2288.62     2596.23     41.33 o 
   6   1   7      170.80      207.11      8.10 o 
   6   1   8      275.46      304.24     10.98 o 
                                                 
